# Supplementary material for: FLS2‐RBOHD module regulates changes in the metabolome of Arabidopsis in response to abiotic stress
Source: Plant Environ Interact. 2023 Feb 9;4(1):36–54. doi: 10.1002/pei3.10101 (PMC10168046; doi:10.1002/pei3.10101)
Supplement: Supplementary file 2 — Table S1. [file PEI3-4-36-s002.xlsx]

## Sheet: Table S1.
Table S1. List of mutant lines.
Gene name	accession number	Mutant lines
RBOHD/RBOHF	AT5G47910/AT1G64060	CS9558
FLS2	AT5G46330	SALK_141277

## Sheet: Table S2.
Table S2. List of oligonucleotides.
Gene	Name	Sequence (5ʹ ‐‐‐‐‐‐> 3ʹ)
	Fls2‐1227LP	AGGGCTTCTTACAAACCTTCG
	Fls2‐1227RP	CGTTGATGTTTTTGAACACCC

## Sheet: Table S3.
Table S3. Differential metabolites in WT-NaCl vs WT-CK.
m/z	Ion mode	Metabolites	Class	Sub Class	kegg	Formula	VIP	P-value	log2(FC)	FC	average(WT-NaCl)	average(WT-CK)
328.045	neg	Adenosine monophosphate	Purine nucleotides	Purine ribonucleotides	C00020	C10H14N5O7P	1.45713	0.00977301	-1.88784	0.270211	14746.7	54574.8
130.05	pos	L-Glutamic acid	Carboxylic acids and derivatives	Amino acids, peptides, and analogues	C00025	C5H9NO4	6.84692	0.0292884	-0.605299	0.657335	1.80462e+06	2.74535e+06
191.02	neg	Oxoglutaric acid	Keto acids and derivatives	Gamma-keto acids and derivatives	C00026	C5H6O5	4.76576	0.00274943	-0.222178	0.85727	2.43385e+06	2.83907e+06
117.019	neg	Succinic acid	Carboxylic acids and derivatives	Dicarboxylic acids and derivatives	C00042	C4H6O4	1.52628	0.000282429	-0.683447	0.622676	67221	107955
606.075	neg	Uridine diphosphate-N-acetylglucosamine	Pyrimidine nucleotides	Pyrimidine nucleotide sugars	C00043	C17H27N3O17P2	1.07689	3.36929e-05	-0.641447	0.64107	35658.3	55623.1
565.048	neg	UDP-D-galactose	Pyrimidine nucleotides	Pyrimidine nucleotide sugars	C00052	C15H24N2O17P2	2.66041	0.000605726	-0.545329	0.685235	266400	388772
145.062	neg	L-Glutamine	Carboxylic acids and derivatives	Amino acids, peptides, and analogues	C00064	C5H10N2O3	4.78344	0.000249339	-0.984174	0.505515	403442	798082
113.035	pos	Uracil	Diazines	Pyrimidines and pyrimidine derivatives	C00106	C4H4N2O2	2.02148	0.0366176	-0.377857	0.76958	274189	356284
195.051	neg	D-Ribose	Organooxygen compounds	Carbohydrates and carbohydrate conjugates	C00121	C5H10O5	5.0757	0.000807323	-0.855162	0.552803	557890	1.0092e+06
306.049	pos	2',3' cyclic CMP	Carboxylic acids and derivatives	Amino acids, peptides, and analogues	C00127	C9H12N3O7P	1.0388	0.00688195	0.288538	1.2214	106069	86842.2
133.014	neg	Malic acid	Hydroxy acids and derivatives	Beta hydroxy acids and derivatives	C00149	C4H6O5	2.87369	0.0115605	-0.212883	0.862811	949962	1.10101e+06
133.061	pos	L-Asparagine	Carboxylic acids and derivatives	Amino acids, peptides, and analogues	C00152	C4H8N2O3	1.90031	0.0433403	-0.964934	0.512302	77952.1	152160
387.115	neg	D-Maltose	Organooxygen compounds	Carbohydrates and carbohydrate conjugates	C00208	C12H22O11	3.50812	0.000415152	-1.74602	0.298123	90906	304928
225.062	neg	D-Glucose	Organooxygen compounds	Carbohydrates and carbohydrate conjugates	C00221	C6H12O6	1.06792	0.00189936	-0.470041	0.721944	51762.3	71698.5
293.098	pos	edetate	Carboxylic acids and derivatives	Tetracarboxylic acids and derivatives	C00284	C10H16N2O8	1.36643	0.00084042	-1.62496	0.324219	15635.5	48225.2
237.062	neg	Quinic acid	Organooxygen compounds	Alcohols and polyols	C00296	C7H12O6	1.17172	0.00145662	-0.596868	0.661188	46954.3	71015.1
243.062	neg	Uridine	Pyrimidine nucleosides	Unclassified	C00299	C9H12N2O6	2.63754	0.0096079	-0.186808	0.878547	921368	1.04874e+06
300.29	pos	Sphingosine	Organonitrogen compounds	Amines	C00319	C18H37NO2	1.72262	0.0314763	0.345403	1.27051	282505	222356
167.021	neg	Uric acid	Imidazopyrimidines	Purines and purine derivatives	C00366	C5H4N4O3	1.86215	0.00062012	1.96769	3.91141	82254.1	21029.3
282.085	neg	Guanosine	Purine nucleosides	Unclassified	C00387	C10H13N5O5	2.3094	0.00909063	0.182964	1.13521	839369	739393
159.068	neg	Pyrimidine	Diazines	Pyrimidines and pyrimidine derivatives	C00396	C4H4N2	1.44333	0.0487978	-0.388869	0.763728	142081	186037
132.03	neg	D-Aspartic acid	Carboxylic acids and derivatives	Amino acids, peptides, and analogues	C00402	C4H7NO4	3.19278	0.000151393	-0.537241	0.689087	390946	567338
335.064	pos	Nicotinamide ribotide	Pyridine nucleotides	Nicotinamide nucleotides	C00455	C11H15N2O8P	1.0219	0.000126721	-0.649998	0.637281	31597	49580.9
223.061	neg	Sinapic acid	Cinnamic acids and derivatives	Hydroxycinnamic acids and derivatives	C00482	C11H12O5	4.23395	0.0109536	3.17446	9.02832	377433	41805.5
761.598	neg	SM(d18:0/22:3(10Z,13Z,16Z))	Sphingolipids	Phosphosphingolipids	C00550	C45H85N2O6P	17.4491	0.0107582	-0.270405	0.829087	2.82112e+07	3.40268e+07
328.045	neg	cAMP	Purine nucleotides	Cyclic purine nucleotides	C00575	C10H12N5O6P	1.89267	0.00818592	-2.14171	0.226612	19647.4	86700.9
184.073	pos	Phosphocholine	Organonitrogen compounds	Quaternary ammonium salts	C00588	C5H14NO4P	1.06138	0.00960734	-1.55763	0.339709	10707.5	31519.6
147.076	pos	D-Glutamine	Carboxylic acids and derivatives	Amino acids, peptides, and analogues	C00819	C5H10N2O3	5.59377	0.00441113	-0.812739	0.5693	746842	1.31186e+06
209.03	neg	Galactaric acid	Organooxygen compounds	Carbohydrates and carbohydrate conjugates	C00879	C6H10O8	1.0703	0.000100959	-1.00072	0.499751	19737.9	39495.4
346.056	neg	Adenosine 2'-phosphate	Organooxygen compounds	Carbohydrates and carbohydrate conjugates	C00946	C10H14N5O7P	1.32092	0.000592827	-1.1979	0.435908	23414.7	53714.8
179.056	neg	D-Galactose	Organooxygen compounds	Carbohydrates and carbohydrate conjugates	C00984	C6H12O6	1.92394	0.00118497	-1.04235	0.485537	61673.4	127021
333.059	neg	1-(sn-Glycero-3-phospho)-1D-myo-inositol	Glycerophospholipids	Glycerophosphoinositols	C01225	C9H19O11P	2.61397	0.000125934	-0.562429	0.677161	245096	361947
243.171	neg	N-(6-aminohexanoyl)-6-aminohexanoic acid	Fatty Acyls	Other Fatty Acyls	C01255	C12H24N2O3	1.11628	7.29029e-07	1.11714	2.16917	39488.9	18204.6
330.06	pos	3'-AMP	Ribonucleoside 3'-phosphates	Unclassified	C01367	C10H14N5O7P	3.08722	0.000500691	-2.11448	0.230929	50168.2	217245
115.004	neg	Maleic acid	Carboxylic acids and derivatives	Dicarboxylic acids and derivatives	C01384	C4H4O4	2.23533	0.0027222	-0.413727	0.750682	268072	357105
135.03	neg	Threonic acid	Organooxygen compounds	Carbohydrates and carbohydrate conjugates	C01620	C4H8O5	1.42179	0.00359426	-0.87002	0.547139	44303.3	80972.6
131.046	neg	D-Asparagine	Carboxylic acids and derivatives	Amino acids, peptides, and analogues	C01905	C4H8N2O3	1.91331	0.000185872	-0.966208	0.51185	66048.2	129038
607.257	neg	Protoporphyrin IX	Tetrapyrroles and derivatives	Porphyrins	C02191	C34H34N4O4	4.22755	0.00628337	-0.5573	0.679573	678205	997988
147.03	neg	D-Xylono-1,5-lactone	Lactones	Delta valerolactones	C02266	C5H8O5	2.43763	0.000114518	-0.74169	0.598038	151572	253448
349.111	neg	Guanidinosuccinic acid	Carboxylic acids and derivatives	Amino acids, peptides, and analogues	C03139	C5H9N3O4	1.07885	0.00441177	-0.661437	0.632248	36421.2	57605.9
219.098	pos	gamma-Glutamylalanine	Carboxylic acids and derivatives	Amino acids, peptides, and analogues	C03740	C8H14N2O5	1.04822	0.000445879	-1.09425	0.468378	16937.1	36161.2
699.382	neg	all-trans-heptaprenyl diphosphate	Prenol lipids	Polyprenols	C04216	C35H60O7P2	3.87976	0.047347	-0.432797	0.740824	888805	1.19975e+06
562.316	neg	LysoPC(18:3(6Z,9Z,12Z))	Glycerophospholipids	Glycerophosphocholines	C04230	C26H48NO7P	5.49121	7.12066e-05	2.39487	5.25931	639852	121661
282.12	pos	2'-O-Methyladenosine	Purine nucleosides	Unclassified	C04779	C11H15N5O4	1.19546	0.0437215	0.357224	1.28096	131408	102585
109.041	neg	Imidazole-4-acetaldehyde	Azoles	Imidazoles	C05130	C5H6N2O	1.53646	0.0238799	-0.460554	0.726707	123531	169987
276.119	pos	Gamma-Glutamylglutamine	Carboxylic acids and derivatives	Amino acids, peptides, and analogues	C05283	C10H17N3O6	2.06365	0.0002621	-1.68694	0.310586	33253.1	107066
299.098	neg	Galactosylglycerol	Glycerolipids	Glycosylglycerols	C05401	C9H18O8	2.60352	0.0250208	-2.41987	0.186873	30618.7	163848
165.04	neg	L-Lyxonate	Organooxygen compounds	Carbohydrates and carbohydrate conjugates	C05412	C5H10O6	2.07249	0.00295984	-0.540319	0.687619	168603	245198
727.444	neg	Dihydrocortisol	Steroids and steroid derivatives	Hydroxysteroids	C05471	C21H32O5	1.65036	0.00503015	-0.601104	0.659249	97702.6	148203
133.052	neg	Dihydropteridine	Pteridines and derivatives	Unclassified	C05649	C6H6N4	1.33201	0.0202922	-0.397072	0.759398	108154	142421
355.158	neg	Hydroxyzine	Benzene and substituted derivatives	Diphenylmethanes	C07045	C21H27ClN2O2	1.66636	0.000593372	-0.823487	0.565075	62591.5	110767
392.173	pos	Methysergide	Ergoline and derivatives	Lysergic acids and derivatives	C07199	C21H27N3O2	1.27589	0.0352338	-0.49546	0.709335	82779.3	116700
364.187	pos	Propafenone	Linear 1,3-diarylpropanoids	Unclassified	C07381	C21H27NO3	1.32942	0.0290886	-1.15011	0.45059	29375.8	65194
679.312	neg	PROPIOMAZINE	Benzothiazines	Phenothiazines	C07405	C20H24N2OS	1.22322	0.00988911	0.726286	1.65438	70870.4	42838.2
298.114	neg	Penciclovir	Imidazopyrimidines	Purines and purine derivatives	C07417	C10H15N5O3	1.7588	0.00381657	-1.54342	0.343071	29568.6	86187.9
124.039	pos	Isonicotinic acid	Pyridines and derivatives	Pyridinecarboxylic acids and derivatives	C07446	C6H5NO2	1.14834	0.0190349	-0.355339	0.781686	92091.2	117811
299.062	pos	Flutamide	Benzene and substituted derivatives	Trifluoromethylbenzenes	C07653	C11H11F3N2O3	2.43935	0.0399209	-1.61814	0.325755	59008.6	181144
313.114	neg	Zanamivir	Carboxylic acids and derivatives	Carboxylic acid derivatives	C08095	C12H20N4O7	1.24933	0.00626119	-1.71666	0.304251	12540	41215.9
316.055	neg	Nilutamide	Azolidines	Imidazolidines	C08164	C12H10F3N3O4	1.65166	0.000342841	-0.878575	0.543905	55859.4	102701
126.091	pos	Proline betaine	Carboxylic acids and derivatives	Amino acids, peptides, and analogues	C10172	C7H13NO2	2.92742	5.08589e-05	-1.35977	0.389645	93712.1	240506
265.155	pos	(2E)-N-(4-aminobutyl)-3-(4-hydroxy-3-methoxyphenyl)prop-2-enimidic acid	Cinnamic acids and derivatives	Hydroxycinnamic acids and derivatives	C10497	C14H20N2O3	1.58557	0.000111872	1.13805	2.20084	78993.7	35892.6
245.186	pos	Leucyl-Leucine	Carboxylic acids and derivatives	Amino acids, peptides, and analogues	C11332	C12H24N2O3	1.97391	0.000195649	1.35079	2.55052	110135	43181.3
146.046	neg	N-Methyl-D-aspartic acid	Carboxylic acids and derivatives	Amino acids, peptides, and analogues	C12269	C5H9NO4	3.51516	0.0128825	-0.349767	0.784711	870993	1.10995e+06
322.274	pos	Drostanolone	Steroids and steroid derivatives	Androstane steroids	C14605	C20H32O2	1.67591	0.00480704	-1.27961	0.411906	35501.6	86188.7
329.234	neg	9,10,13-TriHOME	Fatty Acyls	Fatty acids and conjugates	C14835	C18H34O5	3.18435	0.00547881	-0.495335	0.709397	449280	633327
547.11	neg	6''-O-Malonyldaidzin	Isoflavonoids	Isoflavonoid O-glycosides	C16191	C24H22O12	1.77719	0.00219535	-2.29674	0.203522	14787	72655.4
685.381	neg	N-Didesmethyl-tamoxifen	Stilbenes	Unclassified	C16548	C24H25NO	1.03988	0.00699098	-0.646023	0.639039	35783.3	55995.4
275.054	neg	3,4-Dihydroxybenzaldehyde	Organooxygen compounds	Carbonyl compounds	C16700	C7H6O3	1.24189	1.61769e-06	2.27113	4.827	33203.6	6878.72
561.125	neg	6-(3-{5,7-dihydroxy-3-[(3,4,5-trihydroxyoxan-2-yl)oxy]-5H-chromen-2-yl}phenoxy)-3,4,5-trihydroxyoxane-2-carboxylic acid	Organooxygen compounds	Carbohydrates and carbohydrate conjugates		C26H28O15	14.9637	0.000381229	0.907365	1.87562	8.43322e+06	4.49624e+06
451.123	neg	Anadanthoside	Polyketides	Flavonoids		C20H22O9	11.6944	1.71496e-05	1.49467	2.818	3.65451e+06	1.29684e+06
234.098	pos	Hirsutin	Sulfoxides	Unclassified		C10H19NOS2	10.9657	0.00420657	-0.483092	0.715443	5.46427e+06	7.6376e+06
721.366	neg	Gingerglycolipid A	Glycerolipids	Glycosylglycerols		C33H56O14	9.2611	0.0412154	-0.448863	0.73262	4.7534e+06	6.48822e+06
104.107	pos	(E)-2-Penten-1-ol	Organooxygen compounds	Alcohols and polyols		C5H10O	9.07546	0.00161509	-0.484277	0.714855	3.6596e+06	5.11936e+06
295.227	pos	9-HOTE	Fatty Acyls	Lineolic acids and derivatives		C18H30O3	7.99483	0.0488183	-0.583588	0.667302	2.70167e+06	4.04864e+06
453.119	neg	Glabrescin	Polyketides	Flavonoids		C23H20O7	6.60315	2.38808e-05	1.54064	2.90923	1.14686e+06	394215
339.072	neg	3,4,5-trihydroxy-6-{[(2E)-3-(3-hydroxyphenyl)prop-2-enoyl]oxy}oxane-2-carboxylic acid	Cinnamic acids and derivatives	Hydroxycinnamic acids and derivatives		C15H16O9	6.52234	0.0140582	3.23167	9.39357	902953	96124.5
275.055	pos	3,7,8,9-tetrahydroxy-1-methyl-6H-benzo[c]chromen-6-one	Coumarins and derivatives	Unclassified		C14H10O6	5.29387	0.000441179	1.08705	2.12439	928639	437131
471.268	pos	beta-Citraurin	Prenol lipids	Triterpenoids		C30H40O2	5.17138	0.000852084	1.36908	2.58305	765161	296224
344.04	neg	Molybdopterin precursor Z	Pteridines and derivatives	Pterins and derivatives		C10H12N5O7P	5.15449	0.00420736	-0.747274	0.595728	711506	1.19435e+06
215.033	neg	2-C-Methyl-D-erythritol 4-phosphate	Unclassified	Unclassified		C5H13O7P	5.00464	2.68141e-06	1.67022	3.18262	627075	197031
383.113	pos	3,4,5-trihydroxy-6-{3-[(2E)-3-phenylprop-2-enoyl]phenoxy}oxane-2-carboxylic acid	Flavonoids	Flavonoid glycosides		C21H20O8	4.98816	0.000594534	1.11473	2.16554	812417	375157
316.285	pos	Dehydrophytosphingosine	Organonitrogen compounds	Amines		C18H37NO3	4.92738	0.0374518	0.368878	1.29135	2.20714e+06	1.70917e+06
401.124	neg	Laurifolin (flavonoid)	Polyketides	Flavonoids		C20H20O6	4.22737	0.000662663	1.26662	2.40597	541408	225027
265.148	neg	6,7-Dihydro-4-(hydroxymethyl)-2-(p-hydroxyphenethyl)-7-methyl-5H-2-pyrindinium	Phenols	1-hydroxy-2-unsubstituted benzenoids		C18H22NO2+	4.1923	0.016242	-0.939775	0.521314	370770	711222
291.197	neg	9-hydroxy-10E,14Z-octadecadien-12-ynoic acid	Fatty Acyls	Octadecanoids		C18H28O3	4.00952	0.000930209	-0.517684	0.698492	652737	934494
346.055	pos	2',3'-Cyclic GMP	Sphingolipids	Glycosphingolipids		C10H12N5O7P	3.99466	0.0101877	-0.785453	0.58017	416244	717452
548.184	neg	beta-D-Galactopyranosyl-(1->4)-2-amino-2-deoxy-beta-D-glucopyranosyl-(1->6)-D-mannose	Organooxygen compounds	Carbohydrates and carbohydrate conjugates		C18H33NO15	3.96324	0.00244081	-1.90641	0.266755	102412	383917
409.077	pos	3,4,5-trihydroxy-6-({8-methoxy-2-oxo-2H-furo[2,3-h]chromen-4-yl}oxy)oxane-2-carboxylic acid	Coumarins and derivatives	Coumarin glycosides		C18H16O11	3.93821	0.000423629	1.07402	2.10529	518660	246361
364.321	pos	24-Nor-5beta-chol-22-ene-3alpha,12alpha-diol	Unclassified	Unclassified		C23H38O2	3.79569	0.0258244	-1.24659	0.421444	207704	492839
478.293	pos	LysoPE(18:2(9Z,12Z)/0:0)	Glycerophospholipids	Glycerophosphoethanolamines		C23H44NO7P	3.73743	4.17776e-05	1.62648	3.08758	353187	114390
791.496	neg	MGDG(18:3(9Z,12Z,15Z)/16:3(7Z,10Z,13Z))	Glycerolipids	Glycosyldiradylglycerols		C43H70O10	3.68987	0.00330515	-0.357674	0.780422	861576	1.10399e+06
607.255	pos	4E,15Z-Bilirubin IXa	Tetrapyrroles and derivatives	Bilirubins		C33H36N4O6	3.53441	0.00553221	-0.81516	0.568345	308626	543025
580.166	pos	3,4,5-trihydroxy-6-{[5-hydroxy-4-oxo-2-phenyl-8-(3,4,5-trihydroxyoxan-2-yl)-4H-chromen-7-yl]oxy}oxane-2-carboxylic acid	Flavonoids	Flavonoid glycosides		C26H26O14	3.49226	0.0012237	1.08042	2.11465	413983	195769
220.083	pos	1-Isothiocyanato-7-(methylsulfinyl)heptane	Sulfoxides	Unclassified		C9H17NOS2	3.44483	0.0403367	-0.370986	0.773254	849615	1.09875e+06
550.198	pos	Gliquidone	Isoquinolines and derivatives	1,3-isoquinolinediones		C27H33N3O6S	3.43102	0.0183289	-1.01145	0.496048	223595	450754
791.496	neg	PGF2alpha-11-acetate	Fatty Acyls	Eicosanoids		C22H36O6	3.42077	0.00260463	-0.749068	0.594988	299313	503057
517.134	pos	Formononetin 7-(6''-malonylglucoside)	Isoflavonoids	Isoflavonoid O-glycosides		C25H24O12	3.36255	0.0010338	1.08154	2.11629	380928	179998
476.279	neg	LysoPE(0:0/18:2(9Z,12Z))	Glycerophospholipids	Glycerophosphoethanolamines		C23H44NO7P	3.29154	3.4642e-06	1.31211	2.48305	309102	124485
454.293	pos	PE(16:0/0:0)	Glycerophospholipids	Glycerophosphoethanolamines		C21H44NO7P	3.22683	0.000103155	1.14226	2.20727	332017	150420
939.515	neg	Chlorophyll d	Tetrapyrroles and derivatives	Chlorins		C54H70MgN4O6	3.10887	0.00130533	1.32872	2.51181	284683	113338
471.25	pos	Maprotiline glucuronide	Unclassified	Unclassified		C26H31NO6	3.1061	0.00283682	1.45777	2.74684	271559	98862.2
677.137	neg	Kaempferol 3-(6''-malonylglucoside)-7-glucoside	Polyketides	Flavonoids		C30H32O19	3.10282	0.0140599	-0.411922	0.751621	555017	738426
293.063	pos	2-(beta-D-Glucosyl)-sn-glycerol	Unclassified	Unclassified		C9H18O8	3.09737	0.00334935	-1.18137	0.440933	135956	308338
590.242	neg	DEPMPO-biotin	Unclassified	Unclassified		C24H42N5O8PS	3.01814	0.000327697	-2.8899	0.134913	24859.8	184265
939.479	neg	Brevetoxin B	Unclassified	Unclassified		C50H70O14	2.95301	0.00112532	1.19725	2.29301	272897	119012
207.065	pos	4-methyl-5-carboxyethyl-2-furanacrylic acid	Fatty Acyls	Fatty Acids and Conjugates		C11H12O5	2.95022	0.0119123	3.24424	9.47576	183108	19323.9
217.03	neg	Aspartyl-Cysteine	Carboxylic acids and derivatives	Amino acids, peptides, and analogues		C7H12N2O5S	2.89296	2.39932e-06	1.58423	2.99848	214760	71623
325.202	neg	16-D1t-PhytoP	Fatty Acyls	Octadecanoids		C18H30O5	2.89116	0.0135721	-0.401641	0.756997	505159	667320
219.175	neg	2,10-Bisaboladiene-1,4-diol	Prenol lipids	Sesquiterpenoids		C15H26O2	2.87816	0.00138239	-0.452409	0.730822	396162	542077
917.237	neg	6-[4-(3-{4-[(3-{[3,4-dihydroxy-4-({[(2E)-3-(4-hydroxyphenyl)prop-2-enoyl]oxy}methyl)oxolan-2-yl]oxy}-4,5-dihydroxy-6-(hydroxymethyl)oxan-2-yl)oxy]phenyl}prop-2-enoyl)-3-hydroxyphenoxy]-3,4,5-trihydroxyoxane-2-carboxylic acid	Flavonoids	Flavonoid glycosides		C41H44O21	2.83106	0.00240238	3.73746	13.3379	154610	11591.8
265.18	pos	12-Oxo-2,3-dinor-10,15-phytodienoic acid	Fatty Acyls	Eicosanoids		C16H24O3	2.8177	0.0105371	0.918661	1.89036	309870	163921
325.125	neg	S-(2-carboxypropyl)-Cysteamine	Carboxylic acids and derivatives	Amino acids, peptides, and analogues		C6H13NO2S	2.7912	0.000537626	-1.65374	0.317815	63471.5	199712
527.052	neg	3-Methoxy-4-hydroxyphenylethyleneglycol sulfate	Organic sulfuric acids and derivatives	Arylsulfates		C9H12O7S	2.75194	5.794e-06	3.0008	8.00444	147858	18472.1
354.337	pos	Anandamide (20:l, n-9)	Fatty Acyls	Fatty amides		C22H43NO2	2.68973	0.0038525	-0.69191	0.619034	214274	346143
384.115	pos	Succinyladenosine	Purine nucleosides	Unclassified		C14H17N5O8	2.6626	0.0088388	-0.837004	0.559805	170239	304103
452.279	neg	1-(2-methoxy-13-methyl-6Z-tetradecenyl)-sn-glycero-3-phosphoethanolamine	Glycerophospholipids	Glycerophosphoethanolamines		C21H44NO7P	2.63345	1.19612e-05	0.853917	1.8074	266224	147297
459.13	neg	4'-O-methyl-(-)-epicatechin-7-O-beta-glucuronide	Unclassified	Unclassified		C23H26O11	2.6001	0.000273873	0.949304	1.93094	246305	127557
159.076	pos	4-Methylene-L-glutamine	Unclassified	Unclassified		C6H10N2O3	2.56622	0.00164774	-0.451719	0.731171	319645	437169
474.263	neg	LysoPE(18:3(6Z,9Z,12Z)/0:0)	Glycerophospholipids	Glycerophosphoethanolamines		C23H42NO7P	2.47588	1.62385e-07	1.56252	2.9537	157825	53433
476.277	pos	LysoPE(0:0/18:3(9Z,12Z,15Z))	Glycerophospholipids	Glycerophosphoethanolamines		C23H42NO7P	2.45433	9.38817e-05	1.87466	3.66716	142482	38853.5
304.15	pos	N5-Acetyl-N2-gamma-L-glutamyl-L-ornithine	Carboxylic acids and derivatives	Amino acids, peptides, and analogues		C12H21N3O6	2.34794	0.0253725	-0.616776	0.652127	202426	310410
577.269	neg	Arginyl-Aspartic acid	Carboxylic acids and derivatives	Amino acids, peptides, and analogues		C10H19N5O5	2.34744	0.0311381	-0.317995	0.802184	446556	556676
318.3	pos	17-hydroxy stearic acid	Fatty Acyls	Octadecanoids		C18H36O3	2.34468	0.00665117	0.410899	1.32951	417324	313892
389.125	neg	5,2'-Dihydroxy-7-methoxy-6,8-dimethyl-4',5'-methylenedioxyflavan	Unclassified	Unclassified		C19H20O6	2.29124	0.00706838	-0.432989	0.740725	265928	359010
214.918	pos	Fosfomycin calcium	Unclassified	Unclassified		C3H5CaO4P	2.28951	0.0449771	0.181395	1.13398	884513	780008
293.212	neg	9S-HOTrE	Fatty Acyls	Octadecanoids		C18H30O3	2.24944	0.00112292	-0.789954	0.578363	121886	210743
281.176	neg	(6E,8R,10Z)-8-hydroxy-3-oxohexadecadienoic acid	Fatty Acyls	Fatty acids and conjugates		C16H26O4	2.24591	0.006624	0.265295	1.20188	560115	466032
561.126	neg	6-[3-(2H-1,3-benzodioxol-5-yl)-1-(4-methoxy-1-benzofuran-5-yl)-3-oxopropoxy]-3,4,5-trihydroxyoxane-2-carboxylic acid	Linear 1,3-diarylpropanoids	Chalcones and dihydrochalcones		C25H24O12	2.23868	0.00914855	0.552633	1.46676	302020	205910
107.036	neg	2,4-Diamino-6-hydroxypyrimidine	Diazines	Pyrimidines and pyrimidine derivatives		C4H6N4O	2.22154	0.0458804	-0.400381	0.757658	320648	423209
593.115	neg	Chrysoeriol 7-O-(6''-malonyl-glucoside)	Flavonoids	Flavonoid glycosides		C25H24O14	2.20008	0.000782354	1.05985	2.08471	164999	79147.2
709.163	neg	Apigenin 7-(6''-malonylneohesperidoside)	Polyketides	Flavonoids		C30H32O17	2.19131	0.0427255	1.08176	2.11661	186553	88137.3
415.139	pos	6,4'-Dihydroxy-7-methylaurone 6-rhamnoside	Unclassified	Unclassified		C22H22O8	2.18222	0.000745929	1.2663	2.40543	143526	59667.4
543.295	pos	Digoxigenin monodigitoxoside	Organooxygen compounds	Ethers		C29H44O8	2.18159	0.000112285	2.25897	4.78649	104407	21812.9
231.17	pos	Valyl-Leucine	Carboxylic acids and derivatives	Amino acids, peptides, and analogues		C11H22N2O3	2.15945	0.00332372	0.682827	1.60528	221042	137697
593.152	neg	Kaempferol 3-neohesperidoside	Flavonoids	Flavonoid glycosides		C27H30O15	2.08578	0.0289816	0.0797404	1.05683	1.63675e+06	1.54874e+06
478.293	pos	PE(0:0/18:2(9Z,12Z))	Glycerophospholipids	Glycerophosphoethanolamines		C23H44NO7P	2.06129	6.65966e-05	1.20505	2.30544	128291	55647
256.082	pos	Nicotinate D-ribonucleoside	Unclassified	Unclassified		C11H13NO6	2.05924	0.0075728	-0.414286	0.750391	234486	312485
390.157	pos	Gemifloxacin	Diazanaphthalenes	Naphthyridines		C18H20FN5O4	2.04231	0.0146789	-0.385089	0.765732	263683	344355
517.141	neg	6-[(6-{[3,4-dihydroxy-2,5-bis(hydroxymethyl)oxolan-2-yl]oxy}-3,4,5-trihydroxyoxan-2-yl)methoxy]-3,4,5-trihydroxyoxane-2-carboxylic acid	Organooxygen compounds	Carbohydrates and carbohydrate conjugates		C18H30O17	2.01881	0.000451235	-0.547157	0.684367	152503	222837
308.295	pos	(-)-Dilophol	Prenol lipids	Isoprenoids		C20H34O	2.01785	0.0406084	-0.610718	0.654871	165368	252520
837.464	neg	Sanguisorbin E	Prenol lipids	Terpene glycosides		C43H68O13	1.98767	0.0320297	0.747249	1.67859	191076	113831
172.063	neg	Dihydro-6-isopropyl-2,4-dimethyl-4H-1,3,5-dithiazine	Azacyclic compounds	Dithiazinanes		C8H17NS2	1.97983	0.039958	-0.423538	0.745594	234572	314611
581.42	pos	DG(18:4(6Z,9Z,12Z,15Z)/14:1(9Z)/0:0)	Fatty Acyls	Lineolic acids and derivatives		C35H58O5	1.94126	0.0237197	1.05253	2.07416	141075	68015.2
307.227	pos	methyl-10-hydroperoxy-8E,12Z,15Z-octadecatrienoate	Fatty Acyls	Fatty Acids and Conjugates		C19H32O4	1.94095	0.0260221	0.832035	1.7802	168832	94839.2
339.217	pos	1beta,3beta,5alpha,6beta-tetrahydroxyandrostan-17-one	Unclassified	Unclassified		C19H30O5	1.92888	0.0144755	1.11178	2.16113	128509	59463.7
240.115	pos	CARMOFUR	Unclassified	Unclassified		C11H16FN3O3	1.9201	0.000634933	2.819	7.05675	74648.7	10578.3
577.121	neg	Kaempferol 3-(3'',4''-diacetylglucoside)	Polyketides	Flavonoids		C25H24O13	1.90462	0.00605045	-0.628677	0.646769	122239	189000
265.18	pos	Gelcohol	Unclassified	Unclassified		C16H26O4	1.8927	0.0187859	0.552991	1.46712	216969	147888
429.118	pos	Echioidin	Polyketides	Flavonoids		C22H22O10	1.88466	0.000405588	1.16773	2.24658	112645	50140.4
288.987	neg	(R)-Mevalonic acid-5-pyrophosphate	Organic oxoanionic compounds	Organic pyrophosphates		C6H14O10P2	1.87121	0.000307165	-0.58275	0.66769	121687	182251
711.143	neg	Caffeoyl C1-glucuronide	Cinnamic acids and derivatives	Hydroxycinnamic acids and derivatives		C15H16O10	1.86707	0.0017622	-1.13305	0.45595	51503	112958
429.118	pos	6-(3,4-dihydroxy-6-methyl-5-oxooxan-2-yl)-5,7-dihydroxy-2-(3-methoxyphenyl)-4H-chromen-4-one	Flavonoids	Flavonoid glycosides		C22H20O9	1.83897	0.000976354	1.13789	2.20058	110727	50316.9
669.292	pos	6-{[2-(2,4-dihydroxyphenyl)-3-(3,7-dimethylocta-2,6-dien-1-yl)-5-hydroxy-6-(3-methylbut-2-en-1-yl)-4-oxo-3,4-dihydro-2H-1-benzopyran-7-yl]oxy}-3,4,5-trihydroxyoxane-2-carboxylic acid	Flavonoids	Flavonoid glycosides		C36H44O12	1.81024	0.0258682	-1.40204	0.378393	40511.3	107061
186.079	neg	Dihydro-2,4-dimethyl-6-(2-methylpropyl)-4H-1,3,5-dithiazine	Azacyclic compounds	Dithiazinanes		C9H19NS2	1.78312	0.0317658	-0.388452	0.763949	207548	271678
221.082	neg	2,2-dimethyl-2H-chromen-5-ol	Benzopyrans	1-benzopyrans		C11H12O2	1.75399	0.0109568	-0.303282	0.810407	238855	294735
763.465	neg	Ginsenoside La	Prenol lipids	Triterpenoids		C42H70O13	1.74304	0.00115714	-1.19497	0.436796	40624.1	93004.7
167.021	neg	2,3-Butanedithiol	Thiols	Alkylthiols		C4H10S2	1.72753	0.000432685	1.71951	3.29326	75899.6	23047
307.227	pos	methyl 15-hydroperoxy-9Z,12Z,16E-octadecatrienoate	Fatty Acyls	Fatty Acids and Conjugates		C19H32O4	1.72555	0.0208435	0.888542	1.8513	127091	68649.5
476.279	neg	PC(7:0/8:0)[U]	Unclassified	Unclassified		C23H46NO8P	1.72506	4.32981e-06	0.998163	1.99746	101633	50881.3
439.127	neg	2-Hydroxynevirapine glucuronide	Organooxygen compounds	Carbohydrates and carbohydrate conjugates		C21H22N4O8	1.72197	0.00141076	-0.517721	0.698474	121293	173654
391.284	pos	D8'-Merulinic acid A	Benzene and substituted derivatives	Benzoic acids and derivatives		C24H38O4	1.71914	0.0492725	-0.895187	0.537678	70915.7	131893
188.111	pos	Molinate	Unclassified	Unclassified		C9H17NOS	1.70873	0.00664144	-0.455868	0.729071	145648	199772
245.186	pos	Leucyl-Isoleucine	Carboxylic acids and derivatives	Amino acids, peptides, and analogues		C12H24N2O3	1.70737	0.00310167	0.698666	1.623	136657	84200
295.165	pos	Tyrosyl-Leucine	Carboxylic acids and derivatives	Amino acids, peptides, and analogues		C15H22N2O4	1.70207	0.000392108	1.03849	2.05408	97841.7	47632.8
685.326	neg	N1,N5,N10-Tris-trans-p-coumaroylspermine	Cinnamic acids and derivatives	Hydroxycinnamic acids and derivatives		C37H44N4O6	1.69011	0.00406466	-0.718873	0.607572	80280.9	132134
474.147	neg	Aspoxicillin	Unclassified	Unclassified		C21H27N5O7S	1.68749	0.00019805	-1.80516	0.286148	19841.3	69339.2
349.237	pos	15-methyl-15R-PGE2	Fatty Acyls	Eicosanoids		C21H34O5	1.68172	0.00395556	1.09511	2.13629	95360.4	44638.3
237.089	neg	Pyrimidine, 2,4- bis[(trimethylsilyl)oxy]-	Diazines	Pyrimidines and pyrimidine derivatives		C10H20N2O2Si2	1.67639	0.0402327	-0.408394	0.753462	170048	225689
559.11	neg	6-{[5,7-dihydroxy-4-oxo-2-phenyl-8-(3,4,5-trihydroxyoxan-2-yl)-4H-chromen-6-yl]oxy}-3,4,5-trihydroxyoxane-2-carboxylic acid	Flavonoids	Flavonoid glycosides		C26H26O15	1.66951	0.0011076	1.25743	2.3907	86062.4	35998.8
131.053	pos	Propyl 2-mercaptopropionate	Carboxylic acids and derivatives	Carboxylic acid derivatives		C6H12O2S	1.66909	0.0396355	-0.590093	0.6643	114278	172027
680.254	pos	Ikarisoside B	Polyketides	Flavonoids		C32H38O15	1.65339	0.0401485	-1.08284	0.472099	52406.7	111008
693.131	neg	[(3,4,5-trihydroxy-6-{1,2,6-trihydroxy-5-[hydroxy(3,4,5-trihydroxyoxan-2-yl)methyl]-3-[(2E)-3-(4-hydroxyphenyl)prop-2-enoyl]-4-oxocyclohex-2-en-1-yl}oxan-2-yl)methoxy]sulfonic acid	Cinnamic acids and derivatives	Hydroxycinnamic acids and derivatives		C27H34O19S	1.63312	0.000811565	-1.2651	0.41607	33828.1	81303.8
307.192	neg	ent-16-A1-PhytoP	Fatty Acyls	Octadecanoids		C18H28O4	1.62977	0.00162385	-0.724736	0.605108	72660.5	120079
545.129	pos	3,4,5-trihydroxy-6-{[7-hydroxy-4-oxo-2-phenyl-8-(3,4,5-trihydroxyoxan-2-yl)-4H-chromen-5-yl]oxy}oxane-2-carboxylic acid	Flavonoids	Flavonoid glycosides		C26H26O14	1.61995	0.00341574	0.776462	1.71292	115413	67377.5
329.087	neg	p-Cresol glucuronide	Organooxygen compounds	Carbohydrates and carbohydrate conjugates		C13H16O7	1.60899	0.000392071	-1.16351	0.446425	35617.1	79782.9
279.17	pos	Isoleucyl-Phenylalanine	Carboxylic acids and derivatives	Amino acids, peptides, and analogues		C15H22N2O3	1.60784	0.000103655	4.73827	26.6908	46103.1	1727.3
365.192	pos	2,3-Dinor-6-keto-prostaglandin F1 a	Fatty Acyls	Eicosanoids		C18H30O6	1.60417	0.0309484	0.4424	1.35886	191477	140909
276.126	pos	Cybutryne	Unclassified	Unclassified		C11H19N5S	1.60065	0.0120797	0.514859	1.42885	164922	115423
132.057	neg	Phenicarbazide	Unclassified	Unclassified		C7H9N3O	1.60046	0.0335261	-0.410673	0.752272	157575	209466
342.337	pos	3-Methyl-3-butenyl hexadecanoate	Fatty Acyls	Fatty esters		C21H40O2	1.59696	0.01699	-1.31024	0.403253	33175.1	82268.8
377.143	neg	Glycylglycylglycine	Carboxylic acids and derivatives	Amino acids, peptides, and analogues		C6H11N3O4	1.58464	0.0190482	-0.357164	0.780698	166878	213755
593.276	pos	2-O-(beta-D-galactopyranosyl-(1->6)-beta-D-galactopyranosyl) 2S,3R-dihydroxytridecanoic acid	Fatty Acyls	Fatty acyl glycosides		C25H46O14	1.58289	0.0302311	-1.5994	0.330015	25513.4	77309.6
519.237	neg	Purothionin AII	Benzene and substituted derivatives	Benzoic acids and derivatives		C26H36N2O9	1.58144	0.00622799	0.956838	1.94105	93224.7	48028
382.183	neg	Istamycin AO	Unclassified	Unclassified		C13H27N3O7	1.57575	0.000172945	-3.67428	0.0783309	3623.43	46258
397.162	pos	Mammea B/BC cyclo E	Coumarins and derivatives	Pyranocoumarins		C21H26O6	1.57537	0.0124002	0.442973	1.3594	177394	130494
919.606	neg	Fucoxanthinol 3-stearidonate	Prenol lipids	Isoprenoids		C58H82O6	1.57059	6.44259e-05	-1.41559	0.374857	25502.6	68032.8
281.051	pos	Streptamine phosphate	Unclassified	Unclassified		C6H15N2O7P	1.56596	0.0422138	-1.6291	0.323291	24044	74372.8
293.176	neg	Myrsinone	Prenol lipids	Quinone and hydroquinone lipids		C17H26O4	1.56407	0.0144264	-0.198257	0.871603	308813	354304
763.465	neg	Momordicoside D	Fatty Acyls	Fatty acid esters		C42H70O13	1.55537	0.0286733	-0.260836	0.834604	247721	296812
170.1	pos	4-Butyl-5-ethylthiazole	Azoles	Thiazoles		C9H15NS	1.55473	0.0104379	-0.479122	0.717414	115911	161568
261.145	pos	Glu Leu	Unclassified	Unclassified		C11H20N2O5	1.55079	0.0414829	0.373623	1.2956	214994	165941
341.03	neg	Medicagol	Isoflavonoids	Coumestans		C16H8O6	1.55001	0.000627798	-0.439778	0.737248	118214	160346
355.088	neg	3,4,5-trihydroxy-6-{[2,3,4-trihydroxy-5-(hydroxymethyl)oxolan-2-yl]methoxy}oxane-2-carboxylic acid	Organooxygen compounds	Carbohydrates and carbohydrate conjugates		C12H20O12	1.54942	0.00975549	-0.408759	0.753271	132255	175574
279.17	pos	Leucyl-Phenylalanine	Carboxylic acids and derivatives	Amino acids, peptides, and analogues		C15H22N2O3	1.54697	7.49108e-05	4.10581	17.2175	43499.7	2526.47
755.473	neg	17-F4-NeuroP	Fatty Acyls	Docosanoids		C22H34O5	1.52195	0.000272959	-0.759574	0.590671	57468	97292.8
711.143	neg	(3''-Apiosyl-6''-malonyl)astragalin	Prenol lipids	Terpene glycosides		C29H30O18	1.51993	0.000936424	-1.4146	0.375114	24496.4	65303.8
395.064	neg	6-{[6-(2-carboxyeth-1-en-1-yl)-4-methoxy-2H-1,3-benzodioxol-5-yl]oxy}-3,4,5-trihydroxyoxane-2-carboxylic acid	Organooxygen compounds	Carbohydrates and carbohydrate conjugates		C17H18O12	1.49407	0.0394326	-2.58416	0.166759	9527.38	57132.5
562.132	pos	Malvidin 3-(6''-malonylglucoside)	Unclassified	Unclassified		C26H27O15+	1.48328	0.000751697	1.37783	2.59877	62602.4	24089.2
605.241	neg	Phaeophorbide b	Tetrapyrroles and derivatives	Chlorins		C35H34N4O6	1.47904	0.0128913	-1.42844	0.371532	24159.1	65025.8
265.155	pos	Phenylalanyl-Valine	Carboxylic acids and derivatives	Amino acids, peptides, and analogues		C14H20N2O3	1.46751	0.000113837	1.12936	2.18761	67872	31025.6
367.248	pos	Allocortolone	Unclassified	Unclassified		C21H34O5	1.46732	0.011949	1.08884	2.12703	76962.1	36182.9
476.277	pos	LysoPE(18:3(9Z,12Z,15Z)/0:0)	Glycerophospholipids	Glycerophosphoethanolamines		C23H42NO7P	1.46509	0.000343277	1.67884	3.2017	53461.3	16697.8
158.118	pos	Alepramic acid	Fatty Acyls	Fatty Acids and Conjugates		C8H12O2	1.45861	0.000256821	-1.20776	0.43294	28161.8	65047.7
835.645	neg	Isofucosterol 3-O-[6-O-(9,12-Octadecadienoyl)-b-D-glucopyranoside]	Naphthalenes	Naphthalene sulfonic acids and derivatives		C53H88O7	1.45554	0.00224341	-1.80104	0.286967	15337.5	53446.9
553.118	neg	3-O-(6-O-alpha-D-Xylosylphospho-alpha-D-mannopyranosyl)-alpha-D-mannopyranose	Unclassified	Unclassified		C17H31O18P	1.45497	0.000403118	2.8935	7.43072	42492.7	5718.51
808.486	neg	Mycobactin S	Unclassified	Unclassified		C44H69N5O10	1.45338	0.0248526	-0.325084	0.798252	158756	198880
344.04	neg	8-Oxo-dGMP	Purine nucleotides	Purine deoxyribonucleotides		C10H14N5O8P	1.44782	0.0252801	-0.596958	0.661146	81132.5	122715
496.342	pos	PC(16:0/0:0)[U]	Unclassified	Unclassified		C24H50NO7P	1.43376	0.0255325	-1.63573	0.321808	19109.7	59382.3
203.139	pos	ALANYL-dl-LEUCINE	Unclassified	Unclassified		C9H18N2O3	1.43238	0.000827058	0.866072	1.82269	78502.3	43069.4
431.193	neg	12-hydroxyjasmonic acid 12-O-beta-D-glucoside	Fatty Acyls	Octadecanoids		C19H30O8	1.40963	0.0255351	0.137871	1.10028	425295	386533
163.063	neg	Lathyrine	Unclassified	Unclassified		C7H10N4O2	1.40797	0.00984457	-0.46779	0.723071	95884.2	132607
608.198	pos	3'-O-Methylmaysin	Flavonoids	Flavonoid glycosides		C28H30O14	1.40202	8.83194e-05	2.26594	4.80967	42838	8906.63
630.303	neg	PKOOA-PS	Glycerophospholipids	Oxidized glycerophospholipids		C30H52NO12P	1.38196	0.000108472	3.56741	11.8549	35893.5	3027.73
330.071	neg	Ulifloxacin	Unclassified	Unclassified		C16H16FN3O3S	1.37583	0.00110348	-0.72231	0.606126	50712	83665.7
850.63	neg	1-(2E,6E,10E-phytatrienyl)-2-(2E,6E10E-phytatrienyl)-sn-glycero-3-phosphocholine	Unclassified	Unclassified		C48H88NO6P	1.37434	0.0160168	-0.36094	0.778657	128931	165582
366.337	pos	(E,E)-3,7,11-Trimethyl-2,6,10-dodecatrienyl octanoate	Fatty Acyls	Fatty esters		C23H40O2	1.37112	0.0122577	-1.66701	0.314904	16493.4	52376
357.135	neg	(1E,4Z,6a,8b,10a)-8-Angeloyloxy-10,15-dihydroxy-3-oxo-1,4,11(13)-germacratrien-12,6-olide	Prenol lipids	Terpene lactones		C20H24O7	1.37086	0.00119161	1.39859	2.63643	54054.7	20503
231.17	pos	6-nonenoylglycine	Carboxylic acids and derivatives	Amino acids, peptides, and analogues		C11H19NO3	1.36756	0.00783536	0.587235	1.50236	102050	67926.5
226.996	neg	2-Oxo-4-phosphonobutanoate	Unclassified	Unclassified		C4H7O6P	1.36492	1.06268e-05	2.94625	7.70744	36619	4751.12
955.473	neg	Tragopogonsaponin C	Prenol lipids	Terpene glycosides		C51H72O17	1.36293	0.00394094	1.51964	2.86719	52325.6	18249.8
663.121	neg	Tricin 7-diglucuronoside	Flavonoids	Flavonoid glycosides		C29H30O19	1.35986	0.00309977	-2.44637	0.183471	7694.87	41940.4
152.057	pos	8-Hydroxyadenine	Imidazopyrimidines	Purines and purine derivatives		C5H5N5O	1.35964	0.0175073	0.202528	1.15071	257761	224001
355.136	neg	Mannopine	Unclassified	Unclassified		C11H22N2O8	1.3492	0.00310578	-2.06572	0.238867	10389.3	43494.1
474.263	neg	PE(18:3(6Z,9Z,12Z)/0:0)	Glycerophospholipids	Glycerophosphoethanolamines		C23H42NO7P	1.34811	0.000115277	1.08629	2.12327	59183.1	27873.6
383.113	pos	5,7,8-Trihydroxy-3-methoxyflavone 8-((E)-2-methylbut-2-enoate)	Unclassified	Unclassified		C21H18O7	1.34656	0.000734381	1.49151	2.81184	49490.3	17600.7
362.051	neg	Guanidylic acid (guanosine monophosphate)	Unclassified	Unclassified		C10H14N5O8P	1.34635	0.00319981	-0.441711	0.736261	90062.7	122324
247.129	pos	L-beta-aspartyl-L-leucine	Peptidomimetics	Hybrid peptides		C10H18N2O5	1.3439	0.0324764	0.444655	1.36099	135232	99362.9
130.098	pos	4-Guanidinobutanal	Unclassified	Unclassified		C5H11N3O	1.33223	0.00121003	-1.02875	0.490136	29939.2	61083.5
267.134	pos	Phenylalanyl-Threonine	Carboxylic acids and derivatives	Amino acids, peptides, and analogues		C13H18N2O4	1.32602	0.000382362	1.31103	2.48118	50430.7	20325.3
875.465	neg	(3b,16a,20R)-3,16,20,22,25-Pentahydroxy-5-cucurbiten-11-one 3-[glucosyl-(1->6)-glucoside]	Steroids and steroid derivatives	Steroidal glycosides		C42H70O16	1.32311	0.00693714	-0.628564	0.64682	60094.5	92907.6
925.518	neg	Oleanolic acid 3-[rhamnosyl-(1->4)-glucosyl-(1->6)-glucoside]	Prenol lipids	Terpene glycosides		C48H78O17	1.32221	0.0100032	-0.41369	0.750701	97415.3	129766
446.152	neg	Flupenthixol sulfoxide	Unclassified	Unclassified		C23H26F3N3O2S	1.3221	0.0064934	-0.911932	0.531473	37160.3	69919.6
203.139	pos	Leu Ala	Unclassified	Unclassified		C9H18N2O3	1.32002	0.00215202	0.659774	1.57984	83744.3	53008.3
277.156	neg	Phenylalanyl-Isoleucine	Carboxylic acids and derivatives	Amino acids, peptides, and analogues		C15H22N2O3	1.30661	2.15004e-06	1.2908	2.44664	49187	20103.9
339.109	neg	trans-isoeugenol-O-glucuronide	Organooxygen compounds	Carbohydrates and carbohydrate conjugates		C16H20O8	1.30229	0.0399773	0.239791	1.18082	224494	190117
695.417	neg	PG(13:0/14:1(9Z))	Glycerophospholipids	Glycerophosphoglycerols		C33H63O10P	1.29805	0.0074371	-0.624136	0.648808	57072.6	87965.3
245.043	neg	Potassium 2-(1'-ethoxy) ethoxypropanoate	Unclassified	Unclassified		C7H13KO4	1.29748	0.00268613	0.411964	1.3305	124068	93249.2
198.185	pos	12-amino-dodecanoic acid	Fatty Acyls	Fatty Acids and Conjugates		C12H25NO2	1.29042	0.0439663	-0.476458	0.71874	88165.6	122667
302.066	neg	N-Benzoyl-4-hydroxyanthranilate	Unclassified	Unclassified		C14H11NO4	1.28668	0.0155504	1.65061	3.13966	46765.6	14895.1
606.123	neg	Cyanidin 3-(2''-glucuronosylglucoside)	Unclassified	Unclassified		C27H29O17+	1.28338	0.0118007	0.393732	1.31379	133787	101833
607.168	neg	Formononetin 7-O-apiosyl-(1->2)-glucoside	Polyketides	Flavonoids		C27H30O13	1.2766	4.87759e-06	1.41363	2.66406	44595.4	16739.6
749.205	pos	Licorice glycoside C1	Flavonoids	Flavonoid glycosides		C36H38O16	1.27633	0.00793421	-0.944719	0.519531	31274.5	60197.6
274.105	neg	Asparaginyl-Proline	Carboxylic acids and derivatives	Amino acids, peptides, and analogues		C9H15N3O4	1.27255	6.29793e-05	-1.05789	0.480335	25496	53079.8
351.253	pos	15-methyl-15S-PGE1	Fatty Acyls	Eicosanoids		C21H36O5	1.26875	0.039447	1.08057	2.11487	61623.2	29138.1
379.082	neg	6-(3,4-dihydroxy-6-methyl-5-oxooxan-2-yl)-5,7-dihydroxy-2-phenyl-4H-chromen-4-one	Flavonoids	Flavonoid glycosides		C21H18O8	1.26692	0.00231903	0.436212	1.35305	111986	82765.8
349.091	neg	7-Cyano-7-deazaguanine	Unclassified	Unclassified		C7H5N5O	1.2601	0.00200938	0.882104	1.84306	63071.1	34220.9
284.099	neg	N-Gluconyl ethanolamine	Organonitrogen compounds	Amines		C8H17NO7	1.25926	0.0296096	-0.56647	0.675267	67045.6	99287.6
454.318	neg	O-[(9Z)-17-carboxyheptadec-9-enoyl]carnitine	Fatty Acyls	Fatty esters		C25H45NO6	1.25846	0.00204839	-1.45974	0.363559	16068.4	44197.5
801.281	neg	Sialyl-Lewis X	Organooxygen compounds	Carbohydrates and carbohydrate conjugates		C31H52N2O23	1.25822	0.0393814	0.81926	1.7645	73558.5	41688
431.099	neg	Kaempferol 3-O-alpha-L-rhamnofuranoside	Flavonoids	Flavonoid glycosides		C21H20O10	1.25807	0.00210582	-1.15428	0.449291	22542.2	50172.8
315.072	neg	Phenol glucuronide	Organooxygen compounds	Carbohydrates and carbohydrate conjugates		C12H14O7	1.25368	0.00069961	-1.02877	0.490127	25767.5	52573.1
521.203	neg	(7'R,8'R)-4,7'-Epoxy-3',5-dimethoxy-4',9,9'-lignanetriol 9'-glucoside	2-arylbenzofuran flavonoids	Unclassified		C26H34O11	1.24638	0.0447366	0.340996	1.26663	158426	125077
475.24	pos	Pangamic acid	Carboxylic acids and derivatives	Amino acids, peptides, and analogues		C20H40N2O8	1.23459	0.00193092	1.33582	2.52418	43864.6	17377.7
611.204	neg	L-Galacto-2-heptulose	Organooxygen compounds	Carbohydrates and carbohydrate conjugates		C21H42O21	1.23338	0.00172502	-1.13862	0.454193	22093.3	48642.9
581.188	neg	10-Acetoxyligustroside	Prenol lipids	Terpene glycosides		C27H34O14	1.23323	5.33994e-05	-0.760447	0.590314	37402.5	63360.3
209.19	pos	5,8-tetradecadienal	Fatty Acyls	Fatty aldehydes		C14H24O	1.23204	0.00178534	1.03968	2.05577	53603	26074.4
506.203	pos	6-{4-[(E)-2-{3,5-dihydroxy-4-[3-(propan-2-yl)oxiran-2-yl]phenyl}ethenyl]phenoxy}-3,4,5-trihydroxyoxane-2-carboxylic acid	Stilbenes	Stilbene glycosides		C25H28O10	1.2316	0.000710071	1.66782	3.17733	39555.5	12449.3
343.213	neg	8E-Heptadecenedioic acid	Fatty Acyls	Fatty Acids and Conjugates		C17H30O4	1.22734	0.00320255	-0.431674	0.741401	78795.8	106280
285.062	neg	Diphenol glucuronide	Organooxygen compounds	Carbohydrates and carbohydrate conjugates		C12H14O8	1.22021	0.000619576	-0.0971131	0.934902	365896	391373
288.203	pos	Leucyl-Arginine	Carboxylic acids and derivatives	Amino acids, peptides, and analogues		C12H25N5O3	1.2188	0.00044597	1.52545	2.87876	38918.6	13519.2
575.141	neg	Formononetin 7-(6''-methylmalonylglucoside)	Isoflavonoids	Isoflavonoid O-glycosides		C26H26O12	1.20881	0.000868589	-1.41526	0.374942	15662.8	41773.8
797.326	neg	N-Formyldemecolcine	Unclassified	Unclassified		C22H25NO6	1.20581	0.00301818	0.649386	1.5685	73106.5	46609.2
585.122	pos	(2S)-5,7,3',4'-Tetrahydroxyflavanone 7-(6-galloylglucoside)	Unclassified	Unclassified		C28H26O15	1.19763	0.00117166	1.40029	2.63954	41224.8	15618.2
473.163	neg	N-Acetyl-D-glucosaminate	Unclassified	Unclassified		C8H15NO7	1.18436	3.86623e-05	-2.22545	0.213832	6590.31	30820.1
281.15	pos	Valyl-Tyrosine	Carboxylic acids and derivatives	Amino acids, peptides, and analogues		C14H20N2O4	1.18106	0.0118059	0.792425	1.73198	61529.2	35525.3
260.197	pos	Isoleucyl-Lysine	Carboxylic acids and derivatives	Amino acids, peptides, and analogues		C12H25N3O3	1.17704	0.00103403	0.732246	1.66122	60470.4	36401.1
476.161	pos	FMLP	Unclassified	Unclassified		C21H31N3O5S	1.16853	0.000589029	-1.11171	0.462745	20409.2	44104.6
263.201	pos	3-Methyl-5-pentyl-2-furanheptanoic acid	Fatty Acyls	Fatty acids and conjugates		C17H28O3	1.1685	0.0179955	-6.62545	0.0101284	256.35	25310.1
859.484	neg	Hebevinoside VIII	Steroids and steroid derivatives	Steroidal glycosides		C47H74O15	1.15994	0.00134507	-0.39189	0.762131	76059.8	99799
118.051	neg	AMINOHYDROXYBUTYRIC ACID	Unclassified	Unclassified		C4H9NO3	1.13837	0.00611806	-0.954516	0.516015	25654.3	49716.3
351.073	neg	3,4,5-trihydroxy-6-[(2-oxo-2H-chromen-6-yl)methoxy]oxane-2-carboxylic acid	Organooxygen compounds	Carbohydrates and carbohydrate conjugates		C16H16O9	1.13542	0.0399192	-0.912054	0.531428	31403.3	59092.3
146.065	neg	5-Methylthiopentanaldoxime	Unclassified	Unclassified		C6H13NOS	1.13541	0.000189413	-1.02507	0.491387	21470.9	43694.5
253.118	pos	3'-Hydroxyhexobarbital	Diazines	Pyrimidines and pyrimidine derivatives		C12H16N2O4	1.13095	0.0011092	0.745325	1.67635	55605.5	33170.6
341.197	neg	(1(10)E,4a,5E)-1(10),5-Germacradiene-12-acetoxy-4,11-diol	Prenol lipids	Sesquiterpenoids		C17H28O4	1.12776	0.00212914	-0.538082	0.688686	50654.3	73552.1
396.177	pos	N-Jasmonoyltyrosine	Carboxylic acids and derivatives	Amino acids, peptides, and analogues		C21H27NO5	1.12057	0.000131031	1.7275	3.31153	30770.7	9292
233.155	neg	Acorusdiol	Prenol lipids	Sesquiterpenoids		C15H24O3	1.11399	0.00624439	-0.34053	0.789751	84110.4	106502
445.114	neg	3,4,5-trihydroxy-6-[(8-methoxy-4-oxo-2-phenyl-3,4-dihydro-2H-1-benzopyran-7-yl)oxy]oxane-2-carboxylic acid	Flavonoids	Flavonoid glycosides		C22H22O10	1.11331	0.000306498	0.838222	1.78785	49588.9	27736.7
685.381	neg	2-{4-[(1E)-1,2-diphenylbut-1-en-1-yl]phenoxy}ethan-1-amine	Stilbenes	Unclassified		C24H25NO	1.11188	0.00948576	-0.5408	0.68739	50893.2	74038.3
549.088	neg	AM630	Unclassified	Unclassified		C23H25IN2O3	1.1105	0.0114162	-2.09238	0.234494	7136.67	30434.4
489.141	neg	7-Hydroxy-2',4',5'-trimethoxyisoflavone 7-O-glucoside	Unclassified	Unclassified		C24H26O11	1.10995	0.00164517	-0.23757	0.848173	120311	141847
783.491	neg	3-O-(2-O-(2E-decenoyl)-alpha-L-rhamnopyranosyl-(1-2)-alpha-L-rhamnopyranosyl)-3-hydroxydecanoic acid	Fatty Acyls	Fatty acyl glycosides		C42H74O14	1.10817	0.00188004	0.65219	1.57155	59184.4	37659.8
295.165	pos	3'-Deaminofusarochromanone	Benzopyrans	1-benzopyrans		C15H19NO4	1.10108	0.00145296	1.21828	2.3267	37395.9	16072.5
552.208	pos	3,4-Dihydroxychalcone 4-beta-L-arabinopyranosyl-(1->4)-galactoside	Unclassified	Unclassified		C26H30O12	1.10016	0.0341852	-0.524012	0.695435	54886.1	78923.4
487.125	neg	3,4,5-trihydroxy-6-{[7-methoxy-3-(3-methoxyphenyl)-8-methyl-4-oxo-4H-chromen-5-yl]oxy}oxane-2-carboxylic acid	Isoflavonoids	Isoflavonoid O-glycosides		C24H24O11	1.09888	0.0151132	0.136458	1.0992	260381	236882
470.145	pos	9,10-Dihydro-10-(3,4-dihydroxyphenyl)-pyrano[2,3-h]catechin-8-one	Unclassified	Unclassified		C24H20O9	1.0902	0.00244263	1.59853	3.02835	32467.1	10721.1
438.997	neg	{11-hydroxy-16,18-dioxo-6,8,19-trioxapentacyclo[10.7.0.0²,⁹.0³,⁷.0¹³,¹⁷]nonadeca-1(12),2(9),4,10,13(17)-pentaen-14-yl}oxidanesulfonic acid	Coumarins and derivatives	Furanocoumarins		C16H10O10S	1.08742	0.0103423	3.60495	12.1674	24011.1	1973.4
395.279	pos	15-HETE-G	Glycerolipids	Monoradylglycerols		C23H38O5	1.08688	0.0491648	0.781627	1.71907	60747.3	35337.3
231.17	pos	Leucyl-Valine	Carboxylic acids and derivatives	Amino acids, peptides, and analogues		C11H22N2O3	1.0857	0.00729135	0.656337	1.57608	58832.5	37328.5
311.223	neg	(±)13-HpODE	Unclassified	Unclassified		C18H32O4	1.08165	0.00462248	-0.407132	0.754121	64241.7	85187.5
606.123	neg	(6-carboxy-3,4,5-trihydroxyoxan-2-yl)[2-(3,4-dihydroxyphenyl)-5-hydroxy-3-{[3,4,5-trihydroxy-6-(hydroxymethyl)oxan-2-yl]oxy}-7H-chromen-7-ylidene]oxidanium	Flavonoids	Flavonoid glycosides		C27H29O17+	1.07805	0.0368234	0.27682	1.21152	138093	113983
583.204	neg	Diosbulbinoside F	Prenol lipids	Terpene glycosides		C26H34O12	1.07258	0.00289063	1.4365	2.70664	32574.5	12035
427.104	neg	Mollicellin B	Benzopyrans	1-benzopyrans		C21H18O7	1.07232	8.10333e-05	1.90687	3.74994	27060.3	7216.19
288.203	pos	Isoleucyl-Arginine	Carboxylic acids and derivatives	Amino acids, peptides, and analogues		C12H25N5O3	1.07198	0.000205103	1.45045	2.73293	31045.5	11359.8
302.066	neg	10-Acetyl-3,7-dihydroxyphenoxazine	Unclassified	Unclassified		C14H11NO4	1.0689	1.89128e-05	3.88299	14.7535	21064.9	1427.79
583.108	neg	Isomelitric acid A	Benzene and substituted derivatives	Phenylpyruvic acid derivatives		C27H22O12	1.06746	0.00248475	0.546064	1.4601	66480.6	45531.6
233.15	pos	Leucyl-Threonine	Carboxylic acids and derivatives	Amino acids, peptides, and analogues		C10H20N2O4	1.06092	0.0116581	0.521193	1.43514	68929	48029.5
579.137	neg	3,4,5-trihydroxy-6-{[7-hydroxy-2-(3-hydroxyphenyl)-3-[(3,4,5-trihydroxyoxan-2-yl)oxy]-8aH-chromen-5-yl]oxy}oxane-2-carboxylic acid	Organooxygen compounds	Carbohydrates and carbohydrate conjugates		C26H28O15	1.06001	0.00655181	1.19274	2.28587	37057.1	16211.4
134.036	neg	1,2-Diamino-4-nitrobenzene	Unclassified	Unclassified		C6H7N3O2	1.05782	0.0243412	-0.380226	0.768317	72591.1	94480.7
981.507	neg	Colubrinoside	Unclassified	Unclassified		C50H78O19	1.05444	0.00181694	1.95223	3.86971	25935.6	6702.21
639.158	neg	3,4,5-trihydroxy-6-({7-hydroxy-4-oxo-2-phenyl-8-[3,4,5-trihydroxy-6-(hydroxymethyl)oxan-2-yl]-3,4-dihydro-2H-1-benzopyran-5-yl}oxy)oxane-2-carboxylic acid	Flavonoids	Flavonoid glycosides		C27H30O15	1.04404	1.36867e-05	-0.865225	0.548961	22691.4	41335.3
430.265	pos	Sisomicin	Unclassified	Unclassified		C19H37N5O7	1.04353	0.0257533	0.387944	1.30853	90637	69266.5
621.413	pos	PG(a-13:0/a-13:0)	Glycerophospholipids	Glycerophosphoglycerols		C32H63O10P	1.04243	0.00117161	4.56879	23.7325	20046	844.667
219.134	pos	Threoninyl-Valine	Carboxylic acids and derivatives	Amino acids, peptides, and analogues		C9H18N2O4	1.03958	0.000306882	0.328063	1.25533	91366.6	72783.1
112.112	pos	1-Methyl-1,3-cyclohexadiene	Unsaturated hydrocarbons	Branched unsaturated hydrocarbons		C7H10	1.03772	0.00202972	0.484384	1.39899	66971.4	47871.3
305.127	neg	α-Hydroxytrimethoprim	Unclassified	Unclassified		C14H18N4O4	1.03553	0.0185814	-0.407663	0.753843	62429.2	82814.6
183.068	neg	2-Amino-1,6-dimethylfuro[3,2-e]imidazo[4,5-b]pyridine	Imidazopyridines	Unclassified		C10H10N4O	1.03411	0.0462221	-0.424206	0.745249	63797.2	85605.3
249.076	pos	Coriandrone E	Benzopyrans	2-benzopyrans		C13H12O5	1.03393	0.00194967	1.85696	3.62244	26642.5	7354.85
859.484	neg	Trandolapril	Carboxylic acids and derivatives	Amino acids, peptides, and analogues		C24H34N2O5	1.03236	0.00483082	-1.06175	0.479049	17090.1	35675
311.223	neg	(±)9-HpODE	Unclassified	Unclassified		C18H32O4	1.03162	0.0196189	-0.277461	0.825042	96607.4	117094
551.178	neg	Torachrysone 8-beta-gentiobioside	Organooxygen compounds	Carbohydrates and carbohydrate conjugates		C26H34O14	1.03133	0.00951785	-0.219648	0.858775	119172	138770
268.131	pos	Benzoyltropein	Unclassified	Unclassified		C15H19NO2	1.02831	0.0181446	-0.583114	0.667522	42077.9	63036
501.27	pos	Blumenol C O-[rhamnosyl-(1->6)-glucoside]	Fatty Acyls	Fatty acyl glycosides		C25H42O11	1.02763	0.0252888	1.23447	2.35296	35217.5	14967.3
189.16	pos	Gabapentin	Carboxylic acids and derivatives	Amino acids, peptides, and analogues		C9H17NO2	1.02604	0.0494137	0.26058	1.19796	130345	108805
673.348	neg	Bitertanol	Unclassified	Unclassified		C20H23N3O2	1.02319	0.0243417	-0.388538	0.763903	67967.7	88974.2
209.103	pos	8-METHYLCAFFEINE	Unclassified	Unclassified		C9H12N4O2	1.02312	0.0489705	-0.612232	0.654184	40557.7	61997.4
397.165	pos	Laxiflorin	Polyketides	Flavonoids		C23H26O7	1.02015	0.0294568	0.886755	1.84901	44569.6	24104.5
323.187	neg	12-oxo-14,18-dihydroxy-9Z,13E,15Z-octadecatrienoic acid	Fatty Acyls	Octadecanoids		C18H28O5	1.01915	0.00203546	-0.725544	0.604769	28464.9	47067.5
239.068	pos	cis-4-Decenedioic acid	Fatty Acyls	Fatty acids and conjugates		C10H16O4	1.0186	0.02607	-0.554113	0.681076	43624	64051.6
508.11	neg	Carboxyltolmetin Glucuronide	Unclassified	Unclassified		C21H21NO11	1.01858	0.00155052	2.10992	4.31667	24213	5609.19
229.156	neg	Valyl-Isoleucine	Carboxylic acids and derivatives	Amino acids, peptides, and analogues		C11H22N2O3	1.01728	0.000457308	0.39417	1.31419	75589.8	57518.3
547.108	pos	dTDP-L-oleandrose	Unclassified	Unclassified		C17H28N2O14P2	1.01651	0.00121675	2.76599	6.80212	21668.4	3185.54
253.118	pos	Alanyl-Tyrosine	Carboxylic acids and derivatives	Amino acids, peptides, and analogues		C12H16N2O4	1.01622	5.81589e-05	1.51871	2.86534	27465	9585.26
200.094	neg	Cis-zeatin	Unclassified	Unclassified		C10H13N5O	1.01518	0.037372	-0.405171	0.755147	65034.8	86122
562.315	neg	OOB-PE	Glycerophospholipids	Oxidized glycerophospholipids		C27H50NO9P	1.01445	0.000184214	1.7052	3.26073	25593.7	7849.08
427.103	neg	Mollicellin A	Prenol lipids	Sesterterpenoids		C21H18O7	1.01443	0.00453223	1.04264	2.05999	37313.4	18113.4
563.104	neg	Pelargonidin 3-(6''-malonylglucoside)	Unclassified	Unclassified		C24H22O13	1.0105	0.00913994	-0.414303	0.750382	58169.9	77520.4
316.223	pos	Diphthamide	Carboxylic acids and derivatives	Amino acids, peptides, and analogues		C13H24N5O3+	1.00978	9.84867e-05	3.21785	9.30402	19569.5	2103.34
293.151	neg	Tyrosyl-Isoleucine	Carboxylic acids and derivatives	Amino acids, peptides, and analogues		C15H22N2O4	1.00746	2.10073e-05	0.896347	1.86135	37411.9	20099.4
341.077	neg	Phenytoin methylcatechol	Azolidines	Imidazolidines		C16H12N2O4	1.00365	0.010771	3.46955	11.0774	20732	1871.56
237.077	neg	2-(hydroxymethyl)-2-methyl-2H-chromen-5-ol	Benzopyrans	1-benzopyrans		C11H12O3	1.0033	0.0139734	-0.319854	0.801151	75320.8	94015.7

## Sheet: Table S4.
Table S4. Differential metabolites in fls2-NaCl vs fls2-CK.
m/z	Ion mode	Metabolites	Class	Sub Class	kegg	Formula	VIP	P-value	log2(FC)	FC	average(fls2-NaCl)	average(fls2-CK)
305.176	neg	Capsiate	Phenols	Methoxyphenols	C20203	C18H26O4	1.80122	0.00893911	1.27521	2.42033	46132.7	19060.5
202.109	pos	2-Aminodipyrido[1,2-a:3',2'-d]imidazole	Imidazopyridines	Unclassified	C19245	C10H8N4	3.33708	0.0303453	-0.0924938	0.9379	1.54236e+06	1.64448e+06
362.051	neg	Cyclic pyranopterin monophosphate	Pteridines and derivatives	Pterins and derivatives	C18239	C10H14N5O8P	1.63714	0.00074461	-0.524996	0.694961	48218	69382.3
275.054	neg	3,4-Dihydroxybenzaldehyde	Organooxygen compounds	Carbonyl compounds	C16700	C7H6O3	1.49785	6.18625e-06	1.85848	3.62625	24139.1	6656.77
316.321	pos	Nonadecanoic acid	Fatty Acyls	Fatty acids and conjugates	C16535	C19H38O2	1.68881	0.0291985	-1.43212	0.370585	14976.8	40414
531.115	neg	Biochanin A 7-(6-malonylglucoside)	Benzofurans	Dibenzofurans	C12625	C25H24O13	1.05159	0.0226405	-0.472173	0.720878	24984.3	34658.2
146.046	neg	N-Methyl-D-aspartic acid	Carboxylic acids and derivatives	Amino acids, peptides, and analogues	C12269	C5H9NO4	3.30272	0.0476777	0.160118	1.11738	971524	869467
387.13	neg	10-Hydroxyloganin	Prenol lipids	Isoprenoids	C11659	C17H26O11	1.33916	0.00245071	1.23961	2.36134	25254.7	10695.1
129.055	pos	2-Hydroxy-cis-hex-2,4-dienoate	Fatty Acyls	Fatty Acids and Conjugates	C11354	C6H8O3	1.17366	0.00676403	-0.161108	0.894338	96307.6	107686
172.023	neg	Brassicanal A	Indoles and derivatives	Indoles	C11048	C10H9NOS	1.38357	2.10311e-05	1.77522	3.42289	21100.9	6164.63
129.033	neg	trans-Cinnamic acid	Cinnamic acids and derivatives	Cinnamic acids	C10438	C9H8O2	1.23661	0.0422574	0.381362	1.30257	60615.7	46535.5
289.07	neg	Epicatechin	Flavonoids	Flavans	C09727	C15H14O6	5.45301	3.71604e-05	1.34455	2.53951	385184	151677
731.293	pos	Scillaren A	Sterol Lipids	Sterols	C08879	C36H52O13	1.00641	0.0376967	0.334884	1.26128	47225.6	37442.7
683.273	neg	Taccalonolide A	Sterol Lipids	Sterols	C08635	C36H46O14	1.2156	0.0379967	0.692079	1.61561	35013.9	21672.2
477.065	neg	Neoglucobrassicin	Organooxygen compounds	Carbohydrates and carbohydrate conjugates	C08424	C17H22N2O10S2	3.35984	0.0232017	0.182099	1.13453	857573	755881
316.055	neg	Nilutamide	Azolidines	Imidazolidines	C08164	C12H10F3N3O4	2.62676	0.000316542	-0.826527	0.563885	69828.1	123834
313.114	neg	Zanamivir	Carboxylic acids and derivatives	Carboxylic acid derivatives	C08095	C12H20N4O7	1.03167	0.00764548	-0.419719	0.74757	27096.7	36246.4
287.98	pos	Alendronic acid	Organic phosphonic acids and derivatives	Bisphosphonates	C07752	C4H13NO7P2	1.4183	0.0125114	-0.213632	0.862363	109142	126561
458.296	pos	Netilmicin	Organooxygen compounds	Carbohydrates and carbohydrate conjugates	C07657	C21H41N5O7	1.68106	0.00628231	-0.619239	0.651014	44615.1	68531.8
298.114	neg	Penciclovir	Imidazopyrimidines	Purines and purine derivatives	C07417	C10H15N5O3	1.23853	0.0264357	-0.263637	0.832985	70957.3	85184.4
364.187	pos	Propafenone	Linear 1,3-diarylpropanoids	Unclassified	C07381	C21H27NO3	1.7824	0.0483801	-0.80095	0.573971	40860.8	71189.7
202.044	pos	Thiabendazole	Benzimidazoles	Unclassified	C07131	C10H7N3S	3.67222	0.0110662	-0.137325	0.909203	1.16262e+06	1.27872e+06
120.056	pos	Isoniazid	Pyridines and derivatives	Pyridinecarboxylic acids and derivatives	C07054	C6H7N3O	2.31635	0.00802228	-0.104798	0.929935	599968	645172
355.158	neg	Hydroxyzine	Benzene and substituted derivatives	Diphenylmethanes	C07045	C21H27ClN2O2	2.2797	0.0347405	-0.802208	0.573471	63571.8	110855
240.115	pos	Bupropion	Organooxygen compounds	Carbonyl compounds	C06860	C13H18ClNO	1.41786	1.46194e-06	4.16262	17.9091	16553.3	924.295
180.124	pos	4-ethylamino-6-isopropylamino-1,3,5-triazin-2-ol	Triazines	1,3,5-triazines	C06552	C8H15N5O	1.43167	0.00493479	-0.185502	0.879343	123508	140455
134.047	neg	FAPy-adenine	Diazines	Pyrimidines and pyrimidine derivatives	C06502	C5H7N5O	1.00119	0.00292185	-0.228848	0.853316	46965.6	55039
209.067	neg	D-altro-D-manno-Heptose	Organooxygen compounds	Carbohydrates and carbohydrate conjugates	C06397	C7H14O7	1.51809	0.00358398	0.309644	1.2394	97765.6	78881.3
364.065	pos	Guanosine 3'-phosphate	Purine nucleosides	Unclassified	C06193	C10H14N5O8P	1.42484	0.0126871	-0.594866	0.662106	33835.3	51102.5
583.415	pos	2-Hexaprenyl-3-methyl-6-methoxy-1,4 benzoquinone	Prenol lipids	Quinone and hydroquinone lipids	C05804	C38H56O3	1.21544	0.0134068	-0.48962	0.712213	31595.4	44362.4
299.098	neg	Galactosylglycerol	Glycerolipids	Glycosylglycerols	C05401	C9H18O8	3.25147	3.54315e-05	-1.72283	0.302953	35922.8	118576
276.119	pos	Gamma-Glutamylglutamine	Carboxylic acids and derivatives	Amino acids, peptides, and analogues	C05283	C10H17N3O6	2.34544	0.012317	-0.914451	0.530546	53289	100442
294.141	pos	5-Amino-6-ribitylamino uracil	Organooxygen compounds	Carbohydrates and carbohydrate conjugates	C04732	C9H16N4O6	3.33297	0.00339292	0.445818	1.36209	334884	245861
130.086	pos	CYCLOLEUCINE	Carboxylic acids and derivatives	Amino acids, peptides, and analogues	C03969	C6H11NO2	1.12988	0.000127822	1.35673	2.56105	16374.7	6393.77
331.055	neg	Glycineamideribotide	Glycinamide ribonucleotides	Unclassified	C03838	C7H15N2O8P	1.48815	0.00347711	0.469371	1.38451	64962.1	46920.8
219.098	pos	gamma-Glutamylalanine	Carboxylic acids and derivatives	Amino acids, peptides, and analogues	C03740	C8H14N2O5	1.29733	0.0467445	-0.712837	0.610119	24435.9	40051
291.13	pos	Argininosuccinic acid	Carboxylic acids and derivatives	Amino acids, peptides, and analogues	C03406	C10H18N4O6	1.26341	0.00427656	-1.1019	0.465904	11368.3	24400.6
317.115	pos	Monoethylhexyl phthalic acid	Benzene and substituted derivatives	Benzoic acids and derivatives	C03343	C16H22O4	6.18285	0.00281426	-0.237722	0.848084	1.73582e+06	2.04675e+06
304.034	neg	Cytidine 2'-phosphate	Organooxygen compounds	Carbohydrates and carbohydrate conjugates	C03104	C9H14N3O8P	1.86952	0.0286334	-0.455241	0.729389	84231	115482
236.043	pos	N-Acetylhistidine	Carboxylic acids and derivatives	Amino acids, peptides, and analogues	C02997	C8H11N3O3	1.09986	0.00286755	-1.68403	0.311212	4475.66	14381.4
172.098	neg	N-Acetylleucine	Carboxylic acids and derivatives	Amino acids, peptides, and analogues	C02710	C8H15NO3	2.22391	0.037526	0.349117	1.27378	215197	168944
218.212	pos	Dodecanoic acid	Fatty Acyls	Fatty acids and conjugates	C02679	C12H24O2	3.31425	0.00607855	-0.595401	0.661861	176728	267017
108.056	pos	5-Methylcytosine	Diazines	Pyrimidines and pyrimidine derivatives	C02376	C5H7N3O	1.61283	0.0464094	-0.116122	0.922665	293938	318575
147.03	neg	D-Xylono-1,5-lactone	Lactones	Delta valerolactones	C02266	C5H8O5	2.94902	0.0191889	-0.445607	0.734276	208357	283759
245.077	pos	Pseudouridine	Nucleoside and nucleotide analogues	Unclassified	C02067	C9H12N2O6	1.68023	0.00760238	-0.383033	0.766824	77784.1	101437
131.046	neg	D-Asparagine	Carboxylic acids and derivatives	Amino acids, peptides, and analogues	C01905	C4H8N2O3	2.07418	0.0144495	-0.520315	0.697219	85753.3	122993
522.203	pos	Maltotriose	Organooxygen compounds	Carbohydrates and carbohydrate conjugates	C01835	C18H32O16	2.57422	0.0089291	0.316445	1.24526	289229	232264
132.048	pos	Racemethionine	Carboxylic acids and derivatives	Amino acids, peptides, and analogues	C01733	C5H11NO2S	1.08018	0.00366132	0.785532	1.72373	23120.9	13413.3
330.06	pos	3'-AMP	Ribonucleoside 3'-phosphates	Unclassified	C01367	C10H14N5O7P	1.6433	0.0129816	-0.625339	0.648267	41988.3	64770
351.253	pos	Beta-Cortol	Organooxygen compounds	Carbohydrates and carbohydrate conjugates	C01235	C21H36O5	1.47611	0.0382928	0.963892	1.95057	41093	21067.2
333.059	neg	1-(sn-Glycero-3-phospho)-1D-myo-inositol	Glycerophospholipids	Glycerophosphoinositols	C01225	C9H19O11P	2.7572	0.00735995	-0.275218	0.826325	297955	360578
369.011	neg	Phosphoserine	Carboxylic acids and derivatives	Amino acids, peptides, and analogues	C01005	C3H8NO6P	1.30653	0.00755039	0.618859	1.53566	40275.9	26227.1
205.083	neg	D-Ala-D-Ala	Carboxylic acids and derivatives	Amino acids, peptides, and analogues	C00993	C6H12N2O3	1.05199	0.0161002	-0.669514	0.628718	16115.3	25632
179.056	neg	D-Galactose	Organooxygen compounds	Carbohydrates and carbohydrate conjugates	C00984	C6H12O6	1.85348	0.001291	-0.423942	0.745385	79840.2	107113
209.03	neg	Galactaric acid	Organooxygen compounds	Carbohydrates and carbohydrate conjugates	C00879	C6H10O8	1.59361	0.00282462	-0.860421	0.550792	25151.7	45664.6
545.058	neg	dTDP-D-glucose	Pyrimidine nucleotides	Pyrimidine nucleotide sugars	C00842	C16H26N2O16P2	1.08881	0.00609404	-0.286394	0.819949	44189.3	53892.8
147.076	pos	D-Glutamine	Carboxylic acids and derivatives	Amino acids, peptides, and analogues	C00819	C5H10N2O3	6.73583	0.00204797	-0.457581	0.728206	982477	1.34917e+06
106.05	pos	D-Serine	Carboxylic acids and derivatives	Amino acids, peptides, and analogues	C00740	C3H7NO3	1.24632	0.0203917	0.309705	1.23945	70219.1	56653.3
188.057	neg	N-Acetyl-L-glutamic acid	Carboxylic acids and derivatives	Amino acids, peptides, and analogues	C00624	C7H11NO5	1.01063	0.010484	-0.718438	0.607755	13182.9	21691.1
184.073	pos	Phosphocholine	Organonitrogen compounds	Quaternary ammonium salts	C00588	C5H14NO4P	1.53212	5.12491e-05	-1.5969	0.330586	9037.34	27337.4
761.598	neg	SM(d18:0/22:3(10Z,13Z,16Z))	Sphingolipids	Phosphosphingolipids	C00550	C45H85N2O6P	23.2309	0.0294692	-0.207585	0.865986	3.12021e+07	3.60307e+07
244.093	pos	Cytidine	Pyrimidine nucleosides	Unclassified	C00475	C9H13N3O5	1.84785	0.00544061	-0.254365	0.838356	146028	174184
130.086	pos	L-Pipecolic acid	Carboxylic acids and derivatives	Amino acids, peptides, and analogues	C00408	C6H11NO2	1.2756	0.000181402	1.06626	2.09399	24417.2	11660.6
132.03	neg	D-Aspartic acid	Carboxylic acids and derivatives	Amino acids, peptides, and analogues	C00402	C4H7NO4	3.81172	0.00644466	-0.25397	0.838586	628407	749365
282.085	neg	Guanosine	Purine nucleosides	Unclassified	C00387	C10H13N5O5	4.5686	0.00463936	-0.365164	0.77638	597435	769513
112.051	pos	Cytosine	Diazines	Pyrimidines and pyrimidine derivatives	C00380	C4H5N3O	1.83675	0.0013981	-0.305753	0.80902	114731	141814
174.088	neg	Citrulline	Carboxylic acids and derivatives	Amino acids, peptides, and analogues	C00327	C6H13N3O3	1.5607	0.0119652	-0.691646	0.619147	33374.4	53903.8
300.29	pos	Sphingosine	Organonitrogen compounds	Amines	C00319	C18H37NO2	2.95522	0.0265727	-0.331425	0.794751	298024	374991
210.061	pos	Isocitric acid	Carboxylic acids and derivatives	Tricarboxylic acids and derivatives	C00311	C6H8O7	1.08648	0.0131234	-0.197826	0.871863	67622.2	77560.6
243.062	neg	Uridine	Pyrimidine nucleosides	Unclassified	C00299	C9H12N2O6	4.28286	0.00725234	-0.240069	0.846705	857003	1.01216e+06
237.062	neg	Quinic acid	Organooxygen compounds	Alcohols and polyols	C00296	C7H12O6	1.05792	0.0428802	-0.256454	0.837143	53398.7	63786.9
807.491	neg	Hebevinoside I	Organooxygen compounds	Carbohydrates and carbohydrate conjugates	C00243	C44H72O13	1.4937	0.0303719	0.849129	1.80141	45885	25471.7
152.057	pos	Guanine	Imidazopyrimidines	Purines and purine derivatives	C00242	C5H5N5O	3.67882	0.0197392	-0.277622	0.82495	568799	689495
312.095	neg	Adenosine	Purine nucleosides	Unclassified	C00212	C10H13N5O4	3.47921	0.00348552	-0.329746	0.795676	381323	479243
387.115	neg	D-Maltose	Organooxygen compounds	Carbohydrates and carbohydrate conjugates	C00208	C12H22O11	2.97161	0.00452875	-0.575162	0.671211	147400	219604
383.047	neg	Citric acid	Carboxylic acids and derivatives	Tricarboxylic acids and derivatives	C00158	C6H8O7	1.07497	0.0310909	-0.817712	0.567341	13575	23927.4
133.061	pos	L-Asparagine	Carboxylic acids and derivatives	Amino acids, peptides, and analogues	C00152	C4H8N2O3	1.8568	0.0128322	-0.41219	0.751482	89327.5	118869
133.014	neg	Malic acid	Hydroxy acids and derivatives	Beta hydroxy acids and derivatives	C00149	C4H6O5	4.57786	0.00115147	-0.20412	0.868068	1.10096e+06	1.26829e+06
116.071	pos	L-Proline	Carboxylic acids and derivatives	Amino acids, peptides, and analogues	C00148	C5H9NO2	3.86822	0.00228138	1.04168	2.05863	236268	114769
306.049	pos	2',3' cyclic CMP	Carboxylic acids and derivatives	Amino acids, peptides, and analogues	C00127	C9H12N3O7P	1.88491	0.027278	-0.660186	0.632797	54952.8	86841.1
611.142	neg	Oxidized glutathione	Carboxylic acids and derivatives	Amino acids, peptides, and analogues	C00127	C20H32N6O12S2	1.26534	0.0437476	-0.42879	0.742884	42367.3	57030.8
113.035	pos	Uracil	Diazines	Pyrimidines and pyrimidine derivatives	C00106	C4H4N2O2	2.71732	0.0132331	-0.340722	0.789646	239547	303360
427.007	neg	IDP	Purine nucleotides	Purine ribonucleotides	C00104	C10H14N4O11P2	1.33768	0.000222644	-0.600968	0.659312	27189.5	41239.2
259.022	neg	Glucose 1-phosphate	Organooxygen compounds	Carbohydrates and carbohydrate conjugates	C00103	C6H13O9P	2.30005	0.000423643	0.653355	1.57282	115292	73302.7
381.079	pos	Sucrose	Organooxygen compounds	Carbohydrates and carbohydrate conjugates	C00089	C12H22O11	3.04939	0.0333771	0.561812	1.47612	266781	180731
131.083	neg	Ornithine	Carboxylic acids and derivatives	Amino acids, peptides, and analogues	C00077	C5H12N2O2	1.47833	0.00640857	-0.593334	0.662809	35451	53486
104.035	neg	2-Amino-3-hydroxypropanoic acid	Carboxylic acids and derivatives	Amino acids, peptides, and analogues	C00065	C3H7NO3	1.26756	0.0037226	0.310623	1.24024	66635.9	53728.1
145.062	neg	L-Glutamine	Carboxylic acids and derivatives	Amino acids, peptides, and analogues	C00064	C5H10N2O3	6.05284	0.000766107	-0.589221	0.664702	578361	870106
134.045	pos	L-Aspartic Acid	Carboxylic acids and derivatives	Amino acids, peptides, and analogues	C00049	C4H7NO4	2.32937	0.00834127	-0.322976	0.799419	181820	227440
191.02	neg	Oxoglutaric acid	Keto acids and derivatives	Gamma-keto acids and derivatives	C00026	C5H6O5	6.46748	0.0498641	-0.175237	0.885622	3.10415e+06	3.50505e+06
130.05	pos	L-Glutamic acid	Carboxylic acids and derivatives	Amino acids, peptides, and analogues	C00025	C5H9NO4	4.66858	0.0379937	-0.131672	0.912773	2.15785e+06	2.36406e+06
451.018	neg	2-hydroxy-3-({3-[3-methoxy-4-(sulfooxy)phenyl]prop-2-enoyl}oxy)butanedioic acid	Organooxygen compounds	Carbohydrates and carbohydrate conjugates		C14H14O12S	1.23019	0.00094952	34.1852	1.95335e+10	12200.9	6.24611e-07
490.177	pos	4-O-Methyl-a-D-glucosyl-(1->2)-b-D-xylosyl-(1->4)-D-xylose	Organooxygen compounds	Carbohydrates and carbohydrate conjugates		C17H28O15	1.08963	0.0157276	0.701083	1.62572	26993.9	16604.2
403.125	neg	Phlorisobutyrophenone 2-glucoside	Organooxygen compounds	Carbohydrates and carbohydrate conjugates		C16H22O9	1.15298	0.00797635	0.540793	1.45477	35919.2	24690.6
464.213	pos	Crosatoside B	Organooxygen compounds	Carbohydrates and carbohydrate conjugates		C20H30O11	2.62355	0.00169803	0.431932	1.34904	216778	160691
694.401	pos	(S)-Nerolidol 3-O-[a-L-Rhamnopyranosyl-(1->4)-a-L-rhamnopyranosyl-(1->2)-b-D-glucopyranoside]	Organooxygen compounds	Carbohydrates and carbohydrate conjugates		C33H56O14	3.51414	0.00225107	0.193502	1.14354	807599	706229
815.498	neg	MGDG(20:5(5Z,8Z,11Z,14Z,17Z)/16:3(7Z,10Z,13Z))	Glycerolipids	Glycosyldiradylglycerols		C45H70O10	13.2874	0.00348927	-1.18677	0.439285	1.11519e+06	2.53864e+06
451.123	neg	Anadanthoside	Polyketides	Flavonoids		C20H22O9	12.4542	0.000332252	1.34261	2.5361	2.0323e+06	801351
324.217	pos	N-3-oxo-tetradec-7(Z)-enoyl-L-Homoserine lactone	Unclassified	Unclassified		C18H29NO4	8.88003	0.0176741	-0.197519	0.872049	4.73036e+06	5.42442e+06
146.063	pos	2-(Methylthiomethyl)furan	Heteroaromatic compounds	Unclassified		C6H8OS	8.27709	0.000881922	0.894703	1.85923	1.19186e+06	641051
274.274	pos	C16 Sphinganine	Sphingolipids	Sphingoid bases		C16H35NO2	8.19575	0.0305246	-0.266759	0.831185	2.99038e+06	3.59774e+06
215.033	neg	2-C-Methyl-D-erythritol 4-phosphate	Unclassified	Unclassified		C5H13O7P	7.39641	5.81068e-05	1.85969	3.62928	593378	163497
453.119	neg	Glabrescin	Polyketides	Flavonoids		C23H20O7	7.18035	0.000180912	1.38402	2.60995	658510	252308
316.285	pos	Dehydrophytosphingosine	Organonitrogen compounds	Amines		C18H37NO3	7.16514	0.00460924	-0.247075	0.842603	2.26249e+06	2.68512e+06
344.04	neg	Molybdopterin precursor Z	Pteridines and derivatives	Pterins and derivatives		C10H12N5O7P	7.07893	0.000485824	-0.924563	0.52684	437967	831309
340.26	pos	N-methyl arachidonoyl amine	Fatty Acyls	Fatty amides		C21H35NO	6.50441	0.0223082	-0.491551	0.71126	904451	1.27162e+06
200.047	pos	p-CHLOROPHENYLALANINE	2-arylbenzofuran flavonoids	Unclassified		C9H10ClNO2	6.50337	0.00872914	-0.141531	0.906557	3.50151e+06	3.86243e+06
269.107	pos	Methionyl-Histidine	Carboxylic acids and derivatives	Amino acids, peptides, and analogues		C11H18N4O3S	5.68363	0.00845042	-0.410377	0.752426	835043	1.1098e+06
346.055	pos	2',3'-Cyclic GMP	Sphingolipids	Glycosphingolipids		C10H12N5O7P	5.65802	0.000950684	-0.955437	0.515685	271657	526788
689.57	pos	Glycerol 1,2-didodecanoate 3-tetradecanoate	Glycerolipids	Triradylcglycerols		C41H78O6	5.64514	0.0225443	-0.451097	0.731486	778566	1.06436e+06
275.055	pos	3,7,8,9-tetrahydroxy-1-methyl-6H-benzo[c]chromen-6-one	Coumarins and derivatives	Unclassified		C14H10O6	5.48428	0.022639	-0.438557	0.737872	755320	1.02365e+06
401.124	neg	Laurifolin (flavonoid)	Polyketides	Flavonoids		C20H20O6	5.47816	0.0139296	-0.712995	0.610052	401314	657836
284.099	pos	Isoguanosine	Unclassified	Unclassified		C10H13N5O5	5.37394	0.0272155	-0.278672	0.82435	1.24626e+06	1.51181e+06
513.12	neg	Trichotomine	Unclassified	Unclassified		C30H20N4O6	5.24852	4.12372e-05	-1.53143	0.345935	114168	330026
758.498	neg	PS(15:1(9Z)/19:1(9Z))	Glycerophospholipids	Glycerophosphoserines		C40H74NO10P	5.22587	0.0048406	-0.877038	0.544484	263997	484858
159.076	pos	4-Methylene-L-glutamine	Unclassified	Unclassified		C6H10N2O3	5.19078	0.0112239	-0.903372	0.534636	262167	490366
383.113	pos	3,4,5-trihydroxy-6-{3-[(2E)-3-phenylprop-2-enoyl]phenoxy}oxane-2-carboxylic acid	Flavonoids	Flavonoid glycosides		C21H20O8	5.1701	0.0253251	-0.448697	0.732704	656857	896483
550.198	pos	Gliquidone	Isoquinolines and derivatives	1,3-isoquinolinediones		C27H33N3O6S	4.84587	0.000538547	-0.623158	0.649248	344851	531154
353.269	pos	MG(18:3(6Z,9Z,12Z)/0:0/0:0)	Fatty Acyls	Lineolic acids and derivatives		C21H36O4	4.74008	0.00809821	0.271786	1.2073	1.08073e+06	895159
724.569	pos	GlcCer(d18:0/16:0)	Sphingolipids	Neutral glycosphingolipids		C40H79NO8	4.67961	0.00483586	-0.276739	0.825455	849357	1.02896e+06
265.18	pos	12-Oxo-2,3-dinor-10,15-phytodienoic acid	Fatty Acyls	Eicosanoids		C16H24O3	4.63795	0.0467287	1.29089	2.44679	344005	140595
691.261	pos	8-Prenylquercetin 7,4'-dimethyl ether 3-rhamnosyl-(1->4)-rhamnoside	Polyketides	Flavonoids		C34H42O15	4.42574	0.0176529	0.584104	1.49911	501000	334199
561.126	neg	6-[3-(2H-1,3-benzodioxol-5-yl)-1-(4-methoxy-1-benzofuran-5-yl)-3-oxopropoxy]-3,4,5-trihydroxyoxane-2-carboxylic acid	Linear 1,3-diarylpropanoids	Chalcones and dihydrochalcones		C25H24O12	4.40566	0.0205166	-0.698792	0.616088	273383	443739
355.088	neg	3,4,5-trihydroxy-6-{[2,3,4-trihydroxy-5-(hydroxymethyl)oxolan-2-yl]methoxy}oxane-2-carboxylic acid	Organooxygen compounds	Carbohydrates and carbohydrate conjugates		C12H20O12	2.29693	0.00279542	-0.435475	0.73945	122354	165466
301.141	pos	Glyceryl 5-hydroxydecanoate	Fatty Acyls	Fatty alcohols		C13H26O5	4.34349	0.000116607	1.02484	2.03473	290532	142787
217.03	neg	Aspartyl-Cysteine	Carboxylic acids and derivatives	Amino acids, peptides, and analogues		C7H12N2O5S	4.30668	0.000268159	1.83572	3.56948	204104	57180.2
517.141	neg	6-[(6-{[3,4-dihydroxy-2,5-bis(hydroxymethyl)oxolan-2-yl]oxy}-3,4,5-trihydroxyoxan-2-yl)methoxy]-3,4,5-trihydroxyoxane-2-carboxylic acid	Organooxygen compounds	Carbohydrates and carbohydrate conjugates		C18H30O17	2.30143	0.0248543	-0.454739	0.729642	128164	175653
723.179	neg	Apigenin 7-(4'',6''-diacetylalloside)-4'-alloside	Polyketides	Flavonoids		C31H34O17	4.08304	0.00642203	1.40409	2.64651	222847	84204.2
409.077	pos	3,4,5-trihydroxy-6-({8-methoxy-2-oxo-2H-furo[2,3-h]chromen-4-yl}oxy)oxane-2-carboxylic acid	Coumarins and derivatives	Coumarin glycosides		C18H16O11	4.04602	0.0320303	-0.433974	0.74022	428207	578486
351.155	pos	PA(6:0/6:0)	Glycerophospholipids	Glycerophosphates		C15H29O8P	3.91833	0.000434685	1.6444	3.12617	178287	57030.4
201.112	pos	4Z-Decenedioic acid	Fatty Acyls	Fatty Acids and Conjugates		C10H16O4	3.87648	0.0121742	-0.140579	0.907155	1.26352e+06	1.39283e+06
403.046	neg	Demethylmethoxsalen	Unclassified	Unclassified		C11H6O4	3.76837	0.00362161	0.712111	1.6382	299894	183063
100.076	pos	δ-Valerolactam	Piperidines	Piperidinones		C5H9NO	3.70254	0.0111625	-0.541053	0.687269	251943	366586
590.242	neg	DEPMPO-biotin	Unclassified	Unclassified		C24H42N5O8PS	3.65608	0.00400929	-1.83822	0.279666	42475.9	151881
471.268	pos	beta-Citraurin	Prenol lipids	Triterpenoids		C30H40O2	3.5852	0.00629228	-0.337292	0.791526	401428	507157
309.206	pos	ent-16-J1-PhytoP	Fatty Acyls	Octadecanoids		C18H28O4	3.55628	0.00359298	0.835655	1.78467	230112	128938
517.134	pos	Formononetin 7-(6''-malonylglucoside)	Isoflavonoids	Isoflavonoid O-glycosides		C25H24O12	3.53882	0.0237365	-0.446465	0.733839	307956	419651
325.125	neg	S-(2-carboxypropyl)-Cysteamine	Carboxylic acids and derivatives	Amino acids, peptides, and analogues		C6H13NO2S	3.50413	0.000261869	-0.925515	0.526493	108267	205639
783.465	pos	MGDG-O(16:3(7Z,10Z,13Z))	Glycerolipids	Glycosyldiradylglycerols		C43H68O11	3.47214	0.031921	1.74123	3.3432	155078	46386
175.098	pos	1,9-Nonanedithiol	Thiols	Alkylthiols		C9H20S2	3.3357	0.0368346	-0.140292	0.907335	1.01475e+06	1.11838e+06
527.052	neg	3-Methoxy-4-hydroxyphenylethyleneglycol sulfate	Organic sulfuric acids and derivatives	Arylsulfates		C9H12O7S	3.29413	5.71153e-05	3.15303	8.89519	95973.4	10789.4
240.115	pos	CARMOFUR	Unclassified	Unclassified		C11H16FN3O3	3.25707	0.00104146	3.37934	10.406	92585	8897.31
291.067	neg	Chromone	Benzopyrans	1-benzopyrans		C9H6O2	3.10988	2.49557e-05	1.1958	2.29072	134348	58648.7
307.192	neg	9-B1-PhytoP	Fatty Acyls	Octadecanoids		C18H28O4	3.08568	0.0052398	0.742543	1.67312	191279	114325
379.082	neg	6-(3,4-dihydroxy-6-methyl-5-oxooxan-2-yl)-5,7-dihydroxy-2-phenyl-4H-chromen-4-one	Flavonoids	Flavonoid glycosides		C21H18O8	3.07773	0.00048161	1.55307	2.93441	114642	39068
365.192	pos	2,3-Dinor-6-keto-prostaglandin F1 a	Fatty Acyls	Eicosanoids		C18H30O6	3.06886	0.00148709	0.469161	1.3843	268856	194217
188.111	pos	Molinate	Unclassified	Unclassified		C9H17NOS	3.04203	0.0152384	0.699983	1.62449	211213	130018
160.079	pos	2,5-Dimethyl-3-(methylthio)furan	Thioethers	Aryl thioethers		C7H10OS	3.03178	0.00109349	1.02207	2.03083	145618	71703.4
459.13	neg	4'-O-methyl-(-)-epicatechin-7-O-beta-glucuronide	Unclassified	Unclassified		C23H26O11	3.02673	0.0308935	-0.506802	0.703781	197514	280647
285.062	neg	Uralenneoside	Benzene and substituted derivatives	Benzoic acids and derivatives		C12H14O8	2.94785	0.00152816	2.24071	4.7263	87560.9	18526.3
130.065	pos	1-(2-Furanylmethyl)-1H-pyrrole	Pyrroles	Substituted pyrroles		C9H9NO	2.88595	0.00129424	0.38516	1.306	283751	217266
651.281	pos	6-{4-[3-(3,7-dimethylocta-2,6-dien-1-yl)-7-hydroxy-8-(3-methylbut-2-en-1-yl)-4-oxo-4H-chromen-2-yl]-3-hydroxyphenoxy}-3,4,5-trihydroxyoxane-2-carboxylic acid	Flavonoids	Flavonoid glycosides		C36H42O11	2.87182	0.0160589	0.677476	1.59934	186972	116906
667.276	pos	6-{[2-(2,4-dihydroxyphenyl)-3-(3,7-dimethylocta-2,6-dien-1-yl)-8-(4-hydroxy-3-methylbut-2-en-1-yl)-4-oxo-4H-chromen-7-yl]oxy}-3,4,5-trihydroxyoxane-2-carboxylic acid	Flavonoids	Flavonoid glycosides		C36H42O12	2.86851	0.0319933	0.736507	1.66614	184902	110976
436.182	pos	Oleoside dimethyl ester	Prenol lipids	Terpene glycosides		C18H26O11	2.85391	0.00164997	0.678186	1.60013	176262	110155
919.606	neg	Fucoxanthinol 3-stearidonate	Prenol lipids	Isoprenoids		C58H82O6	2.83356	0.000251904	-3.04839	0.120877	8737.08	72280.7
705.277	pos	Barbinine	Unclassified	Unclassified		C36H46N2O10	2.75298	0.0172518	1.02567	2.0359	126444	62107.1
559.313	neg	1-NBD-decanoyl-2-decanoyl-sn-Glycerol	Unclassified	Unclassified		C29H46N4O8	2.74721	0.0377016	0.128838	1.09341	856143	783000
293.176	neg	Myrsinone	Prenol lipids	Quinone and hydroquinone lipids		C17H26O4	2.70684	0.00300416	-0.265953	0.831649	297229	357397
152.057	pos	3,3-Dimethyl-1,2-dithiolane	Dithiolanes	1,2-dithiolanes		C5H10S2	2.68561	0.0166885	-0.54777	0.684077	137714	201314
593.115	neg	Chrysoeriol 7-O-(6''-malonyl-glucoside)	Flavonoids	Flavonoid glycosides		C25H24O14	2.67238	0.0393522	-0.534344	0.690473	147967	214299
563.23	pos	Lacto-N-triose I	Organooxygen compounds	Carbohydrates and carbohydrate conjugates		C20H35NO16	4.37069	0.034061	-0.465673	0.724133	458818	633610
104.071	pos	γ-Aminobutryic acid	Unclassified	Unclassified		C4H9NO2	2.64787	0.00523546	-0.858002	0.551716	72077.7	130643
561.125	neg	6-(3-{5,7-dihydroxy-3-[(3,4,5-trihydroxyoxan-2-yl)oxy]-5H-chromen-2-yl}phenoxy)-3,4,5-trihydroxyoxane-2-carboxylic acid	Organooxygen compounds	Carbohydrates and carbohydrate conjugates		C26H28O15	16.7203	0.0391286	-0.469037	0.722447	6.72627e+06	9.3104e+06
463.146	neg	D-Camphorsulfonic acid	Unclassified	Unclassified		C10H16O4S	2.59528	0.00153577	0.674254	1.59577	147358	92343.1
297.171	neg	Tetranor-PGD1	Fatty Acyls	Eicosanoids		C16H26O5	2.53927	0.0103848	0.389669	1.31009	230556	175984
939.479	neg	Brevetoxin B	Unclassified	Unclassified		C50H70O14	2.5141	0.0074387	-0.451834	0.731113	142153	194434
377.143	neg	Glycylglycylglycine	Carboxylic acids and derivatives	Amino acids, peptides, and analogues		C6H11N3O4	2.49959	0.0128172	-0.413381	0.750862	160105	213228
689.246	pos	3,4,5-trihydroxy-6-{3-hydroxy-4-[7-hydroxy-3-(4-hydroxy-3,7-dimethylocta-2,6-dien-1-yl)-8-(3-methylbut-2-en-1-yl)-4-oxo-4H-chromen-2-yl]phenoxy}oxane-2-carboxylic acid	Flavonoids	Flavonoid glycosides		C36H42O12	2.48359	0.0269228	0.552624	1.46675	169744	115728
349.237	pos	15-methyl-15R-PGE2	Fatty Acyls	Eicosanoids		C21H34O5	2.45229	0.0484232	1.39698	2.6335	91115	34598.5
581.42	pos	DG(18:4(6Z,9Z,12Z,15Z)/14:1(9Z)/0:0)	Fatty Acyls	Lineolic acids and derivatives		C35H58O5	2.45132	0.0173223	1.23284	2.35028	90515.2	38512.5
304.15	pos	N5-Acetyl-N2-gamma-L-glutamyl-L-ornithine	Carboxylic acids and derivatives	Amino acids, peptides, and analogues		C12H21N3O6	2.44992	0.0393431	-0.339335	0.790406	210756	266643
521.203	neg	(7'R,8'R)-4,7'-Epoxy-3',5-dimethoxy-4',9,9'-lignanetriol 9'-glucoside	2-arylbenzofuran flavonoids	Unclassified		C26H34O11	2.41665	0.014157	0.42246	1.34021	196426	146563
559.11	neg	6-{[5,7-dihydroxy-4-oxo-2-phenyl-8-(3,4,5-trihydroxyoxan-2-yl)-4H-chromen-6-yl]oxy}-3,4,5-trihydroxyoxane-2-carboxylic acid	Flavonoids	Flavonoid glycosides		C26H26O15	2.41204	0.0211798	-0.736145	0.600341	77227.5	128639
939.515	neg	Chlorophyll d	Tetrapyrroles and derivatives	Chlorins		C54H70MgN4O6	2.40788	0.00834638	-0.419745	0.747557	141385	189130
136.022	pos	Benzothiazole	Benzothiazoles	Unclassified		C7H5NS	2.40187	0.0422155	-0.266291	0.831454	270042	324782
835.645	neg	Isofucosterol 3-O-[6-O-(9,12-Octadecadienoyl)-b-D-glucopyranoside]	Naphthalenes	Naphthalene sulfonic acids and derivatives		C53H88O7	2.38026	0.000343373	-2.80268	0.143321	7415.18	51738.2
429.118	pos	6-(3,4-dihydroxy-6-methyl-5-oxooxan-2-yl)-5,7-dihydroxy-2-(3-methoxyphenyl)-4H-chromen-4-one	Flavonoids	Flavonoid glycosides		C22H20O9	2.3722	0.0311965	-0.616005	0.652475	96963.5	148609
471.25	pos	Maprotiline glucuronide	Unclassified	Unclassified		C26H31NO6	2.35639	0.0180295	-0.41724	0.748856	143586	191741
245.043	neg	Potassium 2-(1'-ethoxy) ethoxypropanoate	Unclassified	Unclassified		C7H13KO4	2.34586	0.00126504	0.633393	1.55121	125901	81163
341.03	neg	4,13,14-trihydroxy-9-oxo-8,17-dioxatetracyclo[8.7.0.0²,⁷.0¹¹,¹⁶]heptadeca-1(10),2,4,6,11(16),12,14-heptaen-5-yl acetate	Isoflavonoids	Coumestans		C17H10O8	2.33942	0.00158939	-0.656341	0.634486	75807.9	119479
349.091	neg	7-Cyano-7-deazaguanine	Unclassified	Unclassified		C7H5N5O	2.3248	0.000125877	1.32882	2.51197	70913	28230.1
548.184	neg	beta-D-Galactopyranosyl-(1->4)-2-amino-2-deoxy-beta-D-glucopyranosyl-(1->6)-D-mannose	Organooxygen compounds	Carbohydrates and carbohydrate conjugates		C18H33NO15	4.16897	0.000927219	-0.592652	0.663123	272074	410291
367.248	pos	Allocortolone	Unclassified	Unclassified		C21H34O5	2.29378	0.0318665	1.37852	2.60001	77030.4	29626.9
226.996	neg	2-Oxo-4-phosphonobutanoate	Unclassified	Unclassified		C4H7O6P	2.29187	1.19087e-07	3.66131	12.6521	44345.2	3504.96
288.987	neg	(R)-Mevalonic acid-5-pyrophosphate	Organic oxoanionic compounds	Organic pyrophosphates		C6H14O10P2	2.27701	0.0178797	-0.351159	0.783954	163897	209065
340.06	neg	S1P Lyase Fluorogenic Substrate	Unclassified	Unclassified		C14H18NO8P	2.24913	0.00270843	2.49235	5.62694	50071.3	8898.49
200.093	pos	3-Methyl-3H-imidazo[4,5-f]quinoxalin-2-amine	Diazanaphthalenes	Benzodiazines		C10H9N5	2.1394	0.0490261	-0.145109	0.904311	399826	442134
223.064	pos	2-(3'-Methylthio)propylmalic acid	Unclassified	Unclassified		C8H14O5S	2.1282	0.0306208	-0.856899	0.552138	50636.5	91709.9
925.518	neg	Oleanolic acid 3-[rhamnosyl-(1->4)-glucosyl-(1->6)-glucoside]	Prenol lipids	Terpene glycosides		C48H78O17	2.09661	0.0329676	-0.664072	0.631095	67118.7	106353
298.186	pos	(S)-Lisofylline	Unclassified	Unclassified		C13H20N4O3	2.08742	0.0114466	-0.708272	0.612053	58382.4	95387.8
433.31	pos	3-Hydroxy-8'-apo-epsilon-caroten-8'-al	Prenol lipids	Triterpenoids		C30H40O2	2.08324	0.0086426	-0.356905	0.780838	129726	166137
485.119	pos	Osmanthuside A	Cinnamic acids and derivatives	Hydroxycinnamic acids and derivatives		C23H26O9	2.05736	0.0181123	-0.644883	0.639545	65287.4	102084
789.262	neg	Diphylloside B	Polyketides	Flavonoids		C38H48O19	2.05242	0.0309975	1.6463	3.1303	58619.3	18726.4
429.118	pos	Echioidin	Polyketides	Flavonoids		C22H22O10	2.05126	0.0411502	-0.518672	0.698014	91054.6	130448
349.237	pos	5a-Tetrahydrocortisol	Sterol Lipids	Steroids		C21H34O5	2.04123	0.0141265	1.1016	2.14593	65550.8	30546.6
549.104	neg	Chrysophanol 8-(6-galloylglucoside)	Anthracenes	Anthraquinones		C28H24O13	2.0335	0.000350334	-0.522929	0.695958	74259.7	106701
288.29	pos	(S)-14-Methylhexadecanoic acid	Fatty Acyls	Fatty acids and conjugates		C17H34O2	2.02448	0.0438939	-1.24729	0.421237	27458.1	65184.4
489.141	neg	7-Hydroxy-2',4',5'-trimethoxyisoflavone 7-O-glucoside	Unclassified	Unclassified		C24H26O11	2.01425	0.00166478	-0.388107	0.764131	105187	137655
400.254	pos	Istamycin A1	Unclassified	Unclassified		C18H35N5O6	2.00414	0.00353721	-0.829902	0.562568	42836.9	76145.4
551.178	neg	2''-Methoxy-(S)-oleuropein	Prenol lipids	Terpene glycosides		C26H34O14	1.99386	0.0182984	2.17108	4.50361	46145.3	10246.3
655.276	pos	Coproporphyrin II	Tetrapyrroles and derivatives	Porphyrins		C36H38N4O8	1.99204	0.0157857	0.503126	1.41728	116208	81993.9
545.129	pos	3,4,5-trihydroxy-6-{[7-hydroxy-4-oxo-2-phenyl-8-(3,4,5-trihydroxyoxan-2-yl)-4H-chromen-5-yl]oxy}oxane-2-carboxylic acid	Flavonoids	Flavonoid glycosides		C26H26O14	1.98587	0.0422676	-0.444143	0.735021	104010	141506
251.031	pos	4-Hydroxymethyl-3-methoxyphenoxyacetic acid	Unclassified	Unclassified		C10H12O5	1.97116	0.0446964	-0.453513	0.730263	100067	137029
535.181	pos	6-({8,9-dihydroxy-17-methoxy-10-oxo-2-oxatricyclo[13.2.2.1³,⁷]icosa-1(17),3,5,7(20),15,18-hexaen-4-yl}oxy)-3,4,5-trihydroxyoxane-2-carboxylic acid	Lignan glycosides	Unclassified		C26H30O12	1.95941	0.0342255	2.20632	4.61497	46776.9	10135.9
415.139	pos	6,4'-Dihydroxy-7-methylaurone 6-rhamnoside	Unclassified	Unclassified		C22H22O8	1.95796	0.0473666	-0.371795	0.772821	123129	159324
459.216	neg	Methyl reserpate	Unclassified	Unclassified		C23H30N2O5	1.93649	0.000165172	3.25593	9.55285	32619.7	3414.65
322.089	pos	beta-D-Glucopyranosyl anthranilate	Organooxygen compounds	Carbohydrates and carbohydrate conjugates		C13H17NO7	2.00402	0.00583778	-0.743804	0.597163	49150.2	82306.2
351.253	pos	15-methyl-15S-PGE1	Fatty Acyls	Eicosanoids		C21H36O5	1.90106	0.0148474	1.07565	2.10767	57817.9	27432.1
275.201	pos	13Z-octadecene-9,11-diynoic acid	Unclassified	Unclassified		C18H26O2	1.89909	0.0196608	0.293695	1.22578	170356	138978
341.03	neg	Medicagol	Isoflavonoids	Coumestans		C16H8O6	1.88806	0.0123762	-0.341078	0.789451	116749	147886
527.139	neg	Catalposide	Unclassified	Unclassified		C22H26O12	1.87794	0.000547602	-1.31547	0.401794	18749.1	46663.5
299.077	neg	4-{hydroxy[(3,4,5,6-tetrahydroxyoxan-2-yl)methoxy]methylidene}cyclohexa-2,5-dien-1-one	Organooxygen compounds	Carbonyl compounds		C13H16O8	1.86236	0.00803871	0.705708	1.63094	75471.1	46274.5
397.089	neg	(S)-alpha-Amino-4-carboxy-3-furanpropanoic acid	Carboxylic acids and derivatives	Amino acids, peptides, and analogues		C8H9NO5	1.84362	0.0254313	0.940212	1.91881	63818.5	33259.4
485.282	neg	N-(2'-(4-benzenesulfonamide)-ethyl) arachidonoyl amine	Fatty Acyls	Fatty amides		C28H42N2O3S	1.80751	0.000493842	-0.309809	0.806749	108195	134113
288.29	pos	C17 Sphinganine	Sphingolipids	Sphingoid bases		C17H37NO2	1.79579	0.0256466	-0.950176	0.517569	30766.8	59444.8
350.088	neg	Ascorbigen	Furofurans	Isosorbides		C15H15NO6	1.79533	0.00496837	2.12956	4.37583	34618.7	7911.35
269.176	neg	5,8-tetradecadienoic acid	Fatty Acyls	Fatty acids and conjugates		C14H24O2	1.79524	0.0046642	-0.428317	0.743128	77089.8	103737
725.396	neg	Gingerglycolipid C	Glycerolipids	Glycosylglycerols		C33H60O14	1.78613	0.0180928	-0.693136	0.618508	45518.2	73593.6
344.04	neg	8-Oxo-dGMP	Purine nucleotides	Purine deoxyribonucleotides		C10H14N5O8P	1.78486	0.0210499	-0.414213	0.750429	82154.2	109476
553.118	neg	3-O-(6-O-alpha-D-Xylosylphospho-alpha-D-mannopyranosyl)-alpha-D-mannopyranose	Unclassified	Unclassified		C17H31O18P	1.77059	0.00141273	2.31304	4.96929	31269.7	6292.58
673.348	neg	Bitertanol	Unclassified	Unclassified		C20H23N3O2	1.76035	0.0396553	-0.57035	0.673453	57814.3	85847.5
535.181	pos	6-({8,11-dihydroxy-17-methoxy-10-oxo-2-oxatricyclo[13.2.2.1³,⁷]icosa-1(17),3,5,7(20),15,18-hexaen-4-yl}oxy)-3,4,5-trihydroxyoxane-2-carboxylic acid	Diarylheptanoids	Cyclic diarylheptanoids		C26H30O12	1.76026	0.0149586	2.67125	6.36983	32606.5	5118.91
357.135	neg	(1E,4Z,6a,8b,10a)-8-Angeloyloxy-10,15-dihydroxy-3-oxo-1,4,11(13)-germacratrien-12,6-olide	Prenol lipids	Terpene lactones		C20H24O7	1.75364	0.0190373	-0.75288	0.593418	39076.7	65850.3
317.08	pos	2-S-cysteinyl-DOPA	Carboxylic acids and derivatives	Amino acids, peptides, and analogues		C12H16N2O6S	1.74019	0.0129562	-0.180286	0.882528	196057	222154
763.465	neg	Ginsenoside La	Prenol lipids	Triterpenoids		C42H70O13	1.73142	0.0396623	-0.803588	0.572923	36755.1	64153.8
172.097	pos	Crotanecine	Unclassified	Unclassified		C8H13NO3	1.72477	0.0114236	0.531403	1.44533	82883.3	57345.4
302.066	neg	10-Acetyl-3,7-dihydroxyphenoxazine	Unclassified	Unclassified		C14H11NO4	1.70755	4.44954e-08	5.80028	55.7262	23083	414.222
383.064	neg	2-O-Feruloylhydroxycitric acid	Carboxylic acids and derivatives	Tetracarboxylic acids and derivatives		C16H16O11	1.70378	0.0430272	-1.8394	0.279438	10629.5	38039
317.08	pos	2beta,9xi-Dihydroxy-8-oxo-1(10),4,11(13)-germacratrien-12,6alpha-olide	Prenol lipids	Terpene lactones		C15H18O5	1.70308	0.004074	-0.247201	0.842529	129293	153458
355.136	neg	Mannopine	Unclassified	Unclassified		C11H22N2O8	1.70228	0.000153673	-1.40052	0.378793	13798.8	36428.4
250.147	pos	2-Oxo-10-methylthiodecanoic acid	Unclassified	Unclassified		C11H20O3S	1.69426	0.0425689	-0.57667	0.67051	54547.7	81352.6
291.196	pos	8-hydroxy-13Z-octadecene-9,11-diynoic acid	Fatty Acyls	Octadecanoids		C18H26O3	1.6772	0.0133066	0.995311	1.99351	47819.3	23987.5
836.333	pos	Premithramycin A3'	Unclassified	Unclassified		C40H50O18	1.67535	0.0116144	3.42482	10.7393	27019.9	2515.99
291.196	pos	16-epi-16-J1-PhytoP	Fatty Acyls	Octadecanoids		C18H28O4	1.67057	0.0223311	0.709015	1.63469	63269.1	38704.1
274.105	neg	Asparaginyl-Proline	Carboxylic acids and derivatives	Amino acids, peptides, and analogues		C9H15N3O4	1.6698	0.00797775	-0.802884	0.573202	31401.3	54782.3
795.447	neg	PI(15:1(9Z)/18:4(6Z,9Z,12Z,15Z))	Glycerophospholipids	Glycerophosphoinositols		C42H71O13P	1.66439	0.0212858	1.3314	2.51646	40159.1	15958.6
487.125	neg	3,4,5-trihydroxy-6-{[7-methoxy-3-(3-methoxyphenyl)-8-methyl-4-oxo-4H-chromen-5-yl]oxy}oxane-2-carboxylic acid	Isoflavonoids	Isoflavonoid O-glycosides		C24H24O11	1.65438	0.0194743	0.130165	1.09442	284596	260043
539.139	neg	D-Lombricine	Unclassified	Unclassified		C6H15N4O6P	1.65037	0.00752389	5.3582	41.0183	23279.8	567.545
256.131	pos	4'-Methoxy-alpha-pyrrolidinopropiophenone	Unclassified	Unclassified		C14H19NO2	1.65036	0.0428812	-0.16908	0.88941	207147	232904
284.099	neg	N-Gluconyl ethanolamine	Organonitrogen compounds	Amines		C8H17NO7	1.64466	0.0272218	0.354909	1.27891	107767	84265.1
205.137	pos	(all-E)-1,7,9-Heptadecatriene-11,13,15-triyne	Unsaturated hydrocarbons	Enynes		C17H18	1.63859	0.00217849	0.989343	1.98528	44276.1	22302.2
283.19	pos	Lactapiperanol C	Prenol lipids	Diterpenoids		C16H26O4	1.6368	0.0458337	0.385275	1.30611	105037	80420.1
727.247	neg	Bruceoside A	Unclassified	Unclassified		C32H42O16	1.63262	0.00055661	0.287424	1.22046	116105	95131.8
226.966	neg	5-Sulfo-1,3-benzenedicarboxylic acid	Benzene and substituted derivatives	Benzenesulfonic acids and derivatives		C8H6O7S	1.625	0.00122432	1.14066	2.20481	39286.3	17818.4
311.142	pos	TIAPRIDE	Benzene and substituted derivatives	Benzenesulfonyl compounds		C15H24N2O4S	1.59817	0.0138645	0.926769	1.90101	46783.7	24609.8
353.269	pos	Persediene	Fatty Acyls	Fatty alcohols		C21H36O4	1.5885	0.0171368	0.498423	1.41267	75573.7	53497.1
325.238	pos	Decylubiquinol	Unclassified	Unclassified		C19H32O4	1.57577	0.0149592	-0.409977	0.752635	65462.1	86977.2
613.41	pos	1-(O-alpha-D-glucopyranosyl)-3-keto-(1,25R)-hexacosanediol	Fatty Acyls	Fatty acyl glycosides		C32H62O8	1.56787	0.0140642	2.89335	7.42995	24603	3311.33
468.13	neg	2-amino-4-({2-[(1-carboxy-2-hydroxy-1-methylpropyl)sulfanyl]-1-[(carboxymethyl)-C-hydroxycarbonimidoyl]ethyl}-C-hydroxycarbonimidoyl)butanoic acid	Carboxylic acids and derivatives	Amino acids, peptides, and analogues		C15H25N3O9S	1.55485	0.0379114	-0.551572	0.682276	48281	70764.6
630.303	neg	PKOOA-PS	Glycerophospholipids	Oxidized glycerophospholipids		C30H52NO12P	1.52859	0.0461525	1.95261	3.87073	29354	7583.58
421.164	neg	Sophoraflavanone D	Polyketides	Flavonoids		C25H28O7	1.5274	0.0021845	0.317088	1.24581	95501.4	76657.9
281.175	pos	Tetranor-PGE1	Unclassified	Unclassified		C16H26O5	1.52504	0.00925069	0.485344	1.39992	67651.4	48325.2
445.114	neg	Torosaflavone A	Polyketides	Flavonoids		C21H20O8	1.50477	0.0109152	-0.828315	0.563187	24941.8	44286.9
607.168	neg	Formononetin 7-O-apiosyl-(1->2)-glucoside	Polyketides	Flavonoids		C27H30O13	1.48407	0.0117313	0.784821	1.72288	44664.1	25924.1
146.065	neg	5-Methylthiopentanaldoxime	Unclassified	Unclassified		C6H13NOS	1.48176	0.000681339	-0.63505	0.643918	31710.6	49246.3
244.062	neg	DICTAMNINE	Unclassified	Unclassified		C12H9NO2	1.47841	0.00407187	2.19062	4.56503	23020.9	5042.87
427.103	neg	Mollicellin A	Prenol lipids	Sesterterpenoids		C21H18O7	1.45643	0.0309614	-0.730509	0.602691	29258.3	48546.1
262.238	pos	omega-hydroxy myristic acid	Fatty Acyls	Fatty Acids and Conjugates		C14H28O3	1.45166	0.0498413	-0.63434	0.644235	35399.9	54948.7
399.122	pos	Methyl acrylate-divinylbenzene, completely hydrolyzed, copolymer	Pyridines and derivatives	Pyridyltriazoles		C18H18N6O3S	1.44721	0.00612559	0.330559	1.2575	85550.3	68032
303.024	neg	Thiopurine	Unclassified	Unclassified		C5H4N4S	1.41389	0.0116561	-0.392092	0.762024	53793.3	70592.7
357.062	neg	PSOROMIC ACID	Unclassified	Unclassified		C18H14O8	1.41051	0.00473505	-0.589455	0.664594	32093.5	48290.4
755.205	neg	Kaempferol 3-rhamnosyl-(1->2)-glucosyl-(1->6)-galactoside	Polyketides	Flavonoids		C33H40O20	1.41012	0.0149176	0.579752	1.49459	51667.6	34569.7
737.411	neg	Melongoside F	Steroids and steroid derivatives	Steroidal glycosides		C39H62O13	1.40288	0.0140948	1.19863	2.29522	30678.8	13366.4
543.208	pos	EI-1511-5	Fatty Acyls	Fatty amides		C29H32N2O7	1.39968	0.00881644	0.303274	1.23394	86149.6	69816.7
257.19	pos	5Z,8Z,11Z,14Z,17Z-octadecapentaenoic acid	Fatty Acyls	Octadecanoids		C18H26O2	1.39551	0.0397337	0.553025	1.46716	56306.4	38377.9
675.123	neg	[(3,4,5-trihydroxy-6-{1,2,6-trihydroxy-3-[hydroxy(3,4,5-trihydroxyoxan-2-yl)methyl]-5-[(2E)-3-(4-hydroxyphenyl)prop-2-enoyl]-4-oxocyclohex-2-en-1-yl}oxan-2-yl)methoxy]sulfonic acid	Cinnamic acids and derivatives	Hydroxycinnamic acids and derivatives		C27H34O19S	1.3901	0.00391298	-0.436251	0.739052	44861.4	60701.3
242.112	pos	DL-Ornithino-L-alanine	Carboxylic acids and derivatives	Amino acids, peptides, and analogues		C8H17N3O4	1.38867	0.00134258	3.38074	10.4161	16862.7	1618.91
383.113	pos	5,7,8-Trihydroxy-3-methoxyflavone 8-((E)-2-methylbut-2-enoate)	Unclassified	Unclassified		C21H18O7	1.38787	0.0124157	-0.482057	0.715956	41248.3	57612.8
207.03	neg	3-(2H-1,3-benzodioxol-5-yl)-3-oxopropanoic acid	Benzodioxoles	Unclassified		C10H8O5	1.38762	0.0386653	0.209268	1.1561	132716	114796
391.246	pos	15-methyl-15(S)-PGE1	Unclassified	Unclassified		C21H36O5	1.38617	0.0301061	1.73843	3.33672	24237.1	7263.76
575.141	neg	Formononetin 7-(6''-methylmalonylglucoside)	Isoflavonoids	Isoflavonoid O-glycosides		C26H26O12	1.37179	0.0260614	1.02882	2.04035	33414.9	16377
593.131	neg	Kaempferol 3-(2''-p-coumarylglucoside)	Flavonoids	Flavonoid glycosides		C30H26O13	1.37165	0.00295575	-0.455044	0.729488	40673.8	55756.6
659.271	pos	Calafatimine	Unclassified	Unclassified		C38H40N2O7	1.36987	0.0204745	1.71567	3.28449	23873.9	7268.69
508.11	neg	Carboxyltolmetin Glucuronide	Unclassified	Unclassified		C21H21NO11	1.36769	0.0088457	-1.02822	0.490314	15019.2	30631.7
219.102	pos	4-hydroxy-2-methoxy-3-(3-methylbut-2-en-1-yl)benzoic acid	Benzene and substituted derivatives	Benzoic acids and derivatives		C13H16O4	1.35274	0.0118957	0.413013	1.33146	61533.2	46214.7
771.104	pos	1,2',3,5-Tetra-O-galloylhamamelofuranose	Carboxylic acids and derivatives	Tetracarboxylic acids and derivatives		C34H28O22	1.34431	0.00464906	-0.37475	0.771239	49768.5	64530.6
307.192	neg	ent-9-L1-PhytoP	Fatty Acyls	Octadecanoids		C18H28O4	1.34407	0.0194777	0.651968	1.57131	43405.7	27623.9
316.321	pos	Pristanic acid	Prenol lipids	Diterpenoids		C19H38O2	1.34046	0.044689	-1.05589	0.481	15635.1	32505.4
325.107	pos	UWM6	Unclassified	Unclassified		C19H18O6	1.337	0.0106292	0.258077	1.19588	91695.5	76675.9
247.169	pos	11Z-Hexadecen-7,9-diynoic acid	Fatty Acyls	Fatty Acids and Conjugates		C16H22O2	1.33353	0.0466824	1.11635	2.16797	31201.9	14392.2
807.491	neg	A28086B	Unclassified	Unclassified		C43H70O11	1.33253	0.0108753	1.34885	2.54709	24958.5	9798.86
294.953	neg	(2R)-O-Phospho-3-sulfolactate	Unclassified	Unclassified		C3H7O9PS	1.33162	0.000755717	2.36302	5.14446	17743.8	3449.11
351.087	neg	7-METHOXYCHROMONE	Unclassified	Unclassified		C10H8O3	1.32931	0.000373364	1.87674	3.67245	19353.1	5269.81
353.269	pos	Persenone C	Fatty Acyls	Fatty alcohols		C21H36O4	1.32324	0.00444944	0.35367	1.27781	67651.2	52943.2
681.413	neg	PG(13:0/18:4(6Z,9Z,12Z,15Z))	Glycerophospholipids	Glycerophosphoglycerols		C37H65O10P	1.3172	0.0496681	1.20898	2.31174	28602.5	12372.7
183.066	neg	Genipic acid	Dihydrofurans	Unclassified		C9H12O4	1.30762	1.48065e-05	2.55155	5.86266	16081.8	2743.09
307.192	neg	9-L1-PhytoP	Fatty Acyls	Octadecanoids		C18H28O4	1.3023	0.0245379	0.657641	1.5775	40885.7	25918
191.143	pos	(5alpha,8beta,9beta)-5,9-Epoxy-3,6-megastigmadien-8-ol	Benzopyrans	Unclassified		C13H20O2	1.29343	0.00456939	0.333749	1.26028	65745.3	52167
585.122	pos	(2S)-5,7,3',4'-Tetrahydroxyflavanone 7-(6-galloylglucoside)	Unclassified	Unclassified		C28H26O15	1.28233	0.024773	-0.514604	0.699985	34190.3	48844.4
427.173	pos	methyl 10,12,13,15-bisepidioxy-16-hydroperoxy-8E-octadecenoate	Fatty Acyls	Fatty Acids and Conjugates		C19H32O8	1.27092	0.0432527	-0.28883	0.818566	70067.9	85598.4
509.143	neg	3,4,5-trihydroxy-6-{2-hydroxy-5-[3-(5-methoxy-2,2-dimethyl-2H-chromen-6-yl)prop-2-enoyl]phenoxy}oxane-2-carboxylic acid	Linear 1,3-diarylpropanoids	Chalcones and dihydrochalcones		C27H28O11	1.26731	0.00962778	0.466931	1.38217	49331	35691.1
311.223	neg	5,8,12-Trihydroxy-9-octadecenoic acid	Fatty Acyls	Fatty acids and conjugates		C18H34O5	1.26436	0.0344869	-0.48651	0.71375	35739.7	50073.1
562.12	neg	Oxotolrestat glucuronide	Unclassified	Unclassified		C22H22F3NO10	1.26171	0.00166005	-0.44175	0.736241	35988.2	48881
323.222	pos	Decylubiquinone	Unclassified	Unclassified		C19H30O4	1.26044	0.00324545	0.597429	1.51302	37627.1	24868.9
705.335	pos	Methyllycaconitine	Unclassified	Unclassified		C37H50N2O10	1.24269	0.0158004	0.618229	1.53499	38930.2	25361.9
380.052	neg	1H-Benzimidazole, 5-(difluoromethoxy)-2-[[(3,4-dimethoxy-2-pyridinyl)methyl]sulfonyl]-	Unclassified	Unclassified		C16H15F2N3O5S	1.23814	0.0387414	-0.281404	0.82279	67042.5	81482
397.165	pos	Laxiflorin	Polyketides	Flavonoids		C23H26O7	1.2357	0.00788567	0.491068	1.40548	43800	31163.6
563.104	neg	Pelargonidin 3-(6''-malonylglucoside)	Unclassified	Unclassified		C24H22O13	1.23242	0.00805992	-0.313893	0.804468	51754.4	64333.8
249.076	pos	Coriandrone E	Benzopyrans	2-benzopyrans		C13H12O5	1.23028	0.0095925	-0.726561	0.604343	19551.8	32352.2
315.072	neg	Phenol glucuronide	Organooxygen compounds	Carbohydrates and carbohydrate conjugates		C12H14O7	1.90245	0.00293747	-1.02789	0.490426	28038.8	57172.3
527.287	neg	Vorinostat	Benzene and substituted derivatives	Unclassified		C14H20N2O3	1.22911	0.0012532	-2.43449	0.184989	2778.36	15019.1
412.306	pos	Norcholic acid	Sterol Lipids	Bile acids and derivatives		C23H38O5	1.2258	0.0346281	2.28239	4.86482	17160.2	3527.41
697.252	neg	Bn-NCC-1	Tetrapyrroles and derivatives	Unclassified		C37H40N4O11	1.22213	0.0107675	0.831234	1.77921	28301.5	15906.8
272.087	neg	HA-1077	Unclassified	Unclassified		C14H17N3O2S	1.21376	0.00233623	1.07545	2.10738	23121.7	10971.8
483.105	neg	ETHOPROP	Unclassified	Unclassified		C8H19O2PS2	1.21333	0.00687514	-0.65624	0.63453	20944.1	33007.2
131.053	pos	Propyl 2-mercaptopropionate	Carboxylic acids and derivatives	Carboxylic acid derivatives		C6H12O2S	1.20762	0.0271865	-0.140171	0.907412	130281	143575
405.213	neg	Kiwiionoside	Prenol lipids	Terpene glycosides		C19H34O9	1.19881	0.000614031	-0.263483	0.833075	57228.5	68695.5
385.147	neg	Fortimicin FU-10	Unclassified	Unclassified		C12H24N2O9	1.19779	0.000164432	-1.08687	0.470782	10029	21302.8
789.263	neg	Epimedin B	Polyketides	Flavonoids		C38H48O19	1.19662	0.00969562	3.1481	8.86486	13993.8	1578.57
415.104	neg	6-[3-(3,7-dihydroxy-3,4-dihydro-2H-1-benzopyran-2-yl)phenoxy]-3,4,5-trihydroxyoxane-2-carboxylic acid	Flavonoids	Flavonoid glycosides		C21H22O10	1.19161	0.00606889	-1.09009	0.469733	10422.1	22187.3
506.203	pos	6-{4-[(E)-2-{3,5-dihydroxy-4-[3-(propan-2-yl)oxiran-2-yl]phenyl}ethenyl]phenoxy}-3,4,5-trihydroxyoxane-2-carboxylic acid	Stilbenes	Stilbene glycosides		C25H28O10	1.19042	0.0464571	-0.451554	0.731255	36490.5	49901.2
261.221	pos	17-octadecen-9-ynoic acid	Fatty Acyls	Fatty Acids and Conjugates		C18H30O2	1.18393	0.00425421	0.225694	1.16934	79922.4	68348.3
195.161	pos	1400W	Unclassified	Unclassified		C10H15N3	1.18358	0.0200929	-0.114212	0.923887	154167	166868
505.134	pos	Apigenin 7-(2''-glucosyllactate)	Polyketides	Flavonoids		C24H24O12	1.18175	0.0384451	0.785113	1.72323	31379.6	18209.8
653.262	neg	Harderoporphyrin	Tetrapyrroles and derivatives	Porphyrins		C35H36N4O6	1.17806	0.00226476	0.405906	1.32492	45774.2	34548.6
321.962	pos	[Nitrilotris(methylene)]trisphosphonic acid	Organic phosphonic acids and derivatives	Organic phosphonic acids		C3H12NO9P3	1.17077	0.00607137	-0.966993	0.511571	11950.3	23360.1
427.104	neg	Mollicellin B	Benzopyrans	1-benzopyrans		C21H18O7	1.16636	0.00678837	0.967938	1.95604	23088.3	11803.6
256.962	pos	FOSFOSAL	Unclassified	Unclassified		C7H7O6P	1.16152	0.0409652	-0.93627	0.522582	14016.6	26821.8
130.065	pos	4-(2-Furanylmethylene)-3,4-dihydro-2H-pyrrole	Heteroaromatic compounds	Unclassified		C9H9NO	1.15729	0.00711213	0.293571	1.22567	60509.7	49368.6
290.196	pos	3-hydroxyhexanoyl carnitine	Fatty Acyls	Fatty acid esters		C14H27NO5	1.15422	0.00378632	0.758251	1.69144	26373.9	15592.6
329.087	neg	p-Cresol glucuronide	Organooxygen compounds	Carbohydrates and carbohydrate conjugates		C13H16O7	2.67075	0.000342419	-1.09172	0.4692	49521.2	105544
459.13	neg	Aciculatin	Polyketides	Flavonoids		C22H22O8	1.15064	0.0333251	-0.537549	0.68894	26825.7	38937.6
307.12	pos	Desmethylflumazenil (Ro 15-5528)	Unclassified	Unclassified		C14H12FN3O3	1.1486	0.0273599	-0.550301	0.682877	25636.2	37541.5
112.986	neg	Trifluoroacetic acid	Carboxylic acids and derivatives	Alpha-halocarboxylic acids and derivatives		C2HF3O2	1.14688	0.034086	-0.234713	0.849854	66645.7	78420.2
362.126	pos	Zolpidem Metabolite X-1	Unclassified	Unclassified		C19H21N3O2	1.14597	0.0250265	1.4847	2.79859	18281	6532.19
314.097	neg	(1R*,3R*,3'S*)-1,2,3,4-Tetrahydro-1-(2-thio-3-pyrrolidinyl)-beta-carboline-3-carboxylic acid	Harmala alkaloids	Unclassified		C16H17N3O2S	1.14477	2.34862e-05	1.67517	3.19356	14880.1	4659.4
256.118	pos	N-D-Glucosylarylamine	Unclassified	Unclassified		C12H17NO5	1.14366	0.00171662	-1.60198	0.329425	5193.88	15766.5
275.055	pos	Alloathyriol	Benzopyrans	1-benzopyrans		C14H10O6	1.14285	0.00469021	1.07528	2.10713	20348.9	9657.16
319.144	pos	Panaxydol chlorohydrin	Halohydrins	Chlorohydrins		C17H25ClO2	1.14255	0.0338598	1.05806	2.08213	23045.6	11068.3
291.195	pos	Athanacalvic acid	Fatty Acyls	Fatty Acids and Conjugates		C18H26O3	1.14003	0.0407712	0.251662	1.19058	73163.7	61452.2
659.093	neg	({5-[(2-{[5,7-dihydroxy-2-(4-hydroxyphenyl)-4-oxo-4H-chromen-3-yl]oxy}-4,5-dihydroxy-6-(hydroxymethyl)oxan-3-yl)oxy]-3,4-dihydroxyoxolan-3-yl}methoxy)sulfonic acid	Flavonoids	Flavonoid glycosides		C26H28O18S	1.13706	0.0142257	-0.812636	0.569341	14650.9	25733.1
875.465	neg	(3b,16a,20R)-3,16,20,22,25-Pentahydroxy-5-cucurbiten-11-one 3-[glucosyl-(1->6)-glucoside]	Steroids and steroid derivatives	Steroidal glycosides		C42H70O16	1.13378	0.0491571	0.324287	1.25205	60025.4	47941.9
625.302	pos	Piperazine citrate	Unclassified	Unclassified		C24H46N6O14	1.13317	0.0358962	1.10798	2.15543	21374.4	9916.52
339.021	neg	Thiourocanic acid	Unclassified	Unclassified		C6H6N2O2S	1.12672	1.49567e-06	1.70424	3.25858	14230.4	4367.06
927.497	neg	Pitheduloside B	Prenol lipids	Terpene glycosides		C46H74O16	1.12549	0.00808152	1.26291	2.39979	18010.3	7504.94
683.273	neg	6-{2-[3-(3,7-dimethylocta-2,6-dien-1-yl)-5,7-dihydroxy-6-(4-hydroxy-3-methylbut-2-en-1-yl)-4-oxo-3,4-dihydro-2H-1-benzopyran-2-yl]-5-hydroxyphenoxy}-3,4,5-trihydroxyoxane-2-carboxylic acid	Flavonoids	Flavans		C36H44O13	1.12371	0.00582052	0.79592	1.73618	24183.4	13929.1
362.173	neg	Tryptophyl-Leucine	Carboxylic acids and derivatives	Amino acids, peptides, and analogues		C17H23N3O3	1.1232	0.0279126	-0.817311	0.567499	14945.3	26335.3
289.134	pos	Nb-p-Coumaroyltryptamine	Cinnamic acids and derivatives	Hydroxycinnamic acids and derivatives		C19H18N2O2	1.11995	0.0474036	0.45608	1.37181	44347.4	32327.7
519.188	neg	(7'S,8'S)-4,7'-Epoxy-3,8'-bilign-7-ene-3',5-dimethoxy-4',9,9'-triol 4'-glucoside	2-arylbenzofuran flavonoids	Unclassified		C26H32O11	1.11772	0.00193931	0.128873	1.09344	118749	108602
783.179	neg	{4-[(E)-2-{2,3,5-trihydroxy-4-[(1E)-3-methylbut-1-en-1-yl]phenyl}ethenyl]phenyl}oxidanesulfonic acid	Stilbenes	Unclassified		C19H20O7S	1.1177	0.00448009	-1.07665	0.474129	9174.34	19349.9
138.128	pos	1,2,4-Tris(methylene)cyclohexane	Unsaturated hydrocarbons	Branched unsaturated hydrocarbons		C9H12	1.11406	0.0367323	0.564688	1.47907	36155.8	24445
234.098	pos	N-(1-Deoxy-1-fructosyl)alanine	Organooxygen compounds	Carbohydrates and carbohydrate conjugates		C9H17NO7	1.79419	0.00133483	-1.11145	0.46283	21900.6	47318.9
489.198	neg	6-O-Oleuropeoylsucrose	Saccharolipids	Unclassified		C22H36O13	1.10646	8.10299e-05	-1.77688	0.291813	3973.05	13615
545.095	neg	Isorhamnetin 3-(6''-malonylglucoside)	Flavonoids	Flavonoid glycosides		C25H24O15	1.10516	0.0395358	-0.571629	0.672857	23123	34365.4
274.201	pos	Monomenthyl succinate	Prenol lipids	Monoterpenoids		C14H24O4	1.10213	0.00655244	0.45871	1.37431	37166.5	27043.7
475.24	pos	Pangamic acid	Carboxylic acids and derivatives	Amino acids, peptides, and analogues		C20H40N2O8	1.09723	0.0281925	0.490143	1.40458	37306.6	26560.6
667.278	neg	6-{4-[3-(3,7-dimethylocta-2,6-dien-1-yl)-5,7-dihydroxy-6-(3-methylbut-2-en-1-yl)-4-oxo-3,4-dihydro-2H-1-benzopyran-2-yl]-3-hydroxyphenoxy}-3,4,5-trihydroxyoxane-2-carboxylic acid	Flavonoids	Flavonoid glycosides		C36H44O12	1.09639	0.0202573	0.458071	1.3737	38143.2	27766.7
743.295	neg	Deacetyldiltiazem	Benzothiazepines	Unclassified		C20H24N2O3S	1.0962	0.0487195	0.812564	1.75633	25793.4	14685.9
219.175	neg	(3S,4S,6R,7S)-1,10-Bisaboladiene-3,4-diol	Prenol lipids	Sesquiterpenoids		C15H26O2	1.09484	0.0333703	-0.310157	0.806554	46481.3	57629.5
307.206	pos	Etonogestrel	Steroids and steroid derivatives	Estrane steroids		C22H28O2	1.09143	0.0102518	0.434614	1.35155	38406.9	28416.9
459.109	neg	2,4,6-Trihydroxybenzophenone	Unclassified	Unclassified		C13H10O4	1.09084	0.0283814	-0.474039	0.719946	27182.9	37756.8
413.048	neg	{[3,4,5-trihydroxy-6-(2,4,6-trihydroxyphenyl)oxan-2-yl]methoxy}sulfonic acid	Organooxygen compounds	Carbohydrates and carbohydrate conjugates		C12H16O11S	1.11176	0.00110307	-1.44614	0.367003	5726.59	15603.7
537.198	neg	Isolariciresinol 9'-O-alpha-L-arabinofuranoside	Lignan glycosides	Unclassified		C25H32O10	1.08662	0.00346917	0.273518	1.20875	56205.2	46498.5
500.157	neg	Gravacridonetriol glucoside	Glycerolipids	Glycosylglycerols		C25H29NO11	1.0807	0.0222656	0.529935	1.44386	33590.6	23264.4
583.204	neg	Diosbulbinoside F	Prenol lipids	Terpene glycosides		C26H34O12	1.07769	0.0350141	0.688889	1.61204	28174.1	17477.3
165.077	pos	Butyl isopropyl disulfide	Organic disulfides	Dialkyldisulfides		C7H16S2	1.07502	0.0270274	-0.129968	0.913852	111931	122482
641.148	neg	6-({3,7-dihydroxy-2-[3-hydroxy-10-(4-hydroxy-3-methoxyphenyl)-2-oxo-4-oxatricyclo[4.3.1.0³,⁷]decan-8-yl]-4-oxo-3,4-dihydro-2H-1-benzopyran-5-yl}oxy)-3,4,5-trihydroxyoxane-2-carboxylic acid	Flavonoids	Flavans		C31H32O16	1.07062	0.000672983	-0.439665	0.737306	25593.7	34712.5
457.207	pos	19-dimethylarsinoyl-nonadecanoic acid	Fatty Acyls	Other Fatty Acyls		C21H43AsO3	1.0701	0.0145553	0.505519	1.41963	32365.9	22798.8
474.147	neg	Aspoxicillin	Unclassified	Unclassified		C21H27N5O7S	1.06296	0.0289228	-0.304005	0.810001	44573.1	55028.5
557.18	neg	10S,11R-epoxy-punaglandin 3	Fatty Acyls	Eicosanoids		C25H33ClO9	1.06128	0.00141775	0.819805	1.76517	20620.1	11681.7
225.043	pos	Deoxyvasicinone	Unclassified	Unclassified		C11H10N2O	1.05949	0.0274258	-0.887137	0.540686	11912.7	22032.5
293.129	pos	(±)-Blebbistatin	Unclassified	Unclassified		C18H16N2O2	1.05809	0.00981797	0.321504	1.24963	46061.5	36860
464.374	pos	2β-methoxy-1α,25-dihydroxyvitamin D3	Unclassified	Unclassified		C28H46O4	1.05718	0.0302803	-0.128134	0.915014	107669	117669
353.037	neg	Quinoline yellow	Indanes	Indanones		C18H12NO5S	1.05223	0.000901557	2.72639	6.61798	10446.1	1578.45
160.076	pos	2-decene-4,6,8-triyn-1-al	Fatty Acyls	Fatty aldehydes		C10H6O	1.04827	0.0269213	0.193238	1.14333	78006.7	68227.8
317.08	pos	Canin	Unclassified	Unclassified		C15H18O5	1.04538	0.00750183	-0.12223	0.918766	104700	113957
239.091	pos	3,4-dimethyl-5-carboxyethyl-2-furanacrylic acid	Fatty Acyls	Fatty Acids and Conjugates		C12H14O5	1.04065	0.00479275	0.819383	1.76465	21035.7	11920.6
214.253	pos	(E)-7-Tetradecene	Unsaturated hydrocarbons	Unsaturated aliphatic hydrocarbons		C14H28	1.03995	0.0105722	-1.04607	0.484287	8617.3	17793.8
182.14	pos	1-(2-Pyrimidyl)piperazine	Unclassified	Unclassified		C8H12N4	1.03609	0.0382829	-0.160549	0.894685	86710.4	96917.3
235.169	pos	Procurcumenol	Prenol lipids	Sesquiterpenoids		C15H22O2	1.03602	0.003023	-0.121643	0.91914	99867	108653
365.269	pos	11-deoxy-16,16-dimethyl-PGE2	Fatty Acyls	Eicosanoids		C22H36O4	1.0354	0.0370979	0.46816	1.38334	34352.5	24832.9
368.168	neg	Paromamine	Unclassified	Unclassified		C12H25N3O7	1.03532	0.0288322	-0.79803	0.575134	13040.6	22674.1
279.16	neg	7-Acetoxy-2E,4E,6E-tetradecatrienoic acid	Fatty Acyls	Fatty Acids and Conjugates		C16H24O4	1.03372	0.000574062	0.780889	1.71819	20210.9	11762.9
424.989	neg	XDP	Unclassified	Unclassified		C10H14N4O12P2	1.03282	0.0084727	-0.950926	0.5173	9616.06	18588.9
541.027	neg	[2-hydroxy-5-(3,5,6-trihydroxy-4-oxo-7-{[3,4,5-trihydroxy-6-(hydroxymethyl)oxan-2-yl]oxy}-4H-chromen-2-yl)phenyl]oxidanesulfonic acid	Flavonoids	Flavonoid glycosides		C21H20O16S	1.03267	0.00689327	-0.266379	0.831403	43503.5	52325.4
625.153	neg	Chalconaringenin 2'-(6''-p-coumarylglucoside)	Polyketides	Flavonoids		C30H28O12	1.02928	0.00760204	-0.324415	0.798622	35468.4	44412
339.217	pos	[6]-Gingerdiol 3-acetate	Fatty Acyls	Fatty alcohol esters		C19H30O5	1.02883	0.0150481	2.0709	4.20149	11714.3	2788.14
226.18	pos	N-Undecanoylglycine	Carboxylic acids and derivatives	Amino acids, peptides, and analogues		C13H25NO3	1.02581	0.00992016	-0.417679	0.748628	25855.4	34537
111.044	pos	5-Methyl-2-furaldehyde	Unclassified	Unclassified		C6H6O2	1.02521	0.00686303	-0.220916	0.858021	52842.3	61586.3
447.129	pos	2-ETHOXYCARBONYL-5,7-DIHYDROXY-8,3',4',5'-TETRAMETHOXYISOFLAVONE	Unclassified	Unclassified		C22H22O10	1.02443	0.012915	-1.0955	0.467975	7930.13	16945.6
478.199	pos	Militarinone B	Unclassified	Unclassified		C26H33NO5	1.02441	0.0390804	-0.245371	0.843599	52045.3	61694.3
295.119	neg	Marasmal	Naphthofurans	Unclassified		C15H20O6	1.02327	0.0374252	-1.4706	0.360832	5599.33	15517.8
390.993	neg	Aurothioglucose	Unclassified	Unclassified		C6H11AuO5S	1.02222	0.00308384	2.56844	5.93169	10242.7	1726.77
235.17	neg	5-nonylresorcinol	Polyketides	Phenolic lipids		C15H24O2	1.01861	0.0470385	-0.190628	0.876224	71673.3	81797.9
372.274	pos	Sphingofungin B	Sphingolipids	Sphingoid bases		C20H39NO6	1.01307	0.000326402	1.13015	2.18881	14874.8	6795.83
421.164	neg	Cyclomammeisin	Neoflavonoids	Prenylated neoflavonoids		C25H26O6	1.0073	0.00144746	0.431983	1.34909	31092.7	23047.2
233.155	neg	Acorusdiol	Prenol lipids	Sesquiterpenoids		C15H24O3	1.00715	0.0223319	-0.144747	0.904538	87268.9	96479

## Sheet: Table S5.
Table S5. Differential metabolites in rbohd/f-NaCl vs rbohd/f-CK.
m/z	Ion mode	Metabolites	Class	Sub Class	kegg	Formula	VIP	P-value	log2(FC)	FC	average(rbohd-f-NaCl)	average(rbohd-f-CK)
130.05	pos	L-Glutamic acid	Carboxylic acids and derivatives	Amino acids, peptides, and analogues	C00025	C5H9NO4	6.92095	0.011624	-0.865901	0.548704	1.11018e+06	2.02327e+06
117.019	neg	Succinic acid	Carboxylic acids and derivatives	Dicarboxylic acids and derivatives	C00042	C4H6O4	1.47562	0.0257545	-0.673644	0.626921	73808.5	117732
134.045	pos	L-Aspartic Acid	Carboxylic acids and derivatives	Amino acids, peptides, and analogues	C00049	C4H7NO4	2.69083	0.0017785	-1.29369	0.407906	90076.1	220826
565.048	neg	UDP-D-galactose	Pyrimidine nucleotides	Pyrimidine nucleotide sugars	C00052	C15H24N2O17P2	1.64566	0.037886	-0.904903	0.534069	63786.1	119434
145.062	neg	L-Glutamine	Carboxylic acids and derivatives	Amino acids, peptides, and analogues	C00064	C5H10N2O3	3.40403	0.0184761	-0.880952	0.543009	270124	497458
381.079	pos	Sucrose	Organooxygen compounds	Carbohydrates and carbohydrate conjugates	C00089	C12H22O11	3.69623	0.00110882	1.24427	2.36898	417800	176363
136.062	pos	Adenine	Imidazopyrimidines	Purines and purine derivatives	C00147	C5H5N5	2.57969	0.0152536	0.486969	1.4015	445604	317948
116.071	pos	L-Proline	Carboxylic acids and derivatives	Amino acids, peptides, and analogues	C00148	C5H9NO2	4.39952	0.000195307	1.7842	3.44426	477008	138493
133.061	pos	L-Asparagine	Carboxylic acids and derivatives	Amino acids, peptides, and analogues	C00152	C4H8N2O3	1.76212	0.00354401	-1.17711	0.442236	45178	102158
387.115	neg	D-Maltose	Organooxygen compounds	Carbohydrates and carbohydrate conjugates	C00208	C12H22O11	2.63821	0.00758023	-1.51832	0.349092	70412.4	201702
312.095	neg	Adenosine	Purine nucleosides	Unclassified	C00212	C10H13N5O4	3.56885	0.0259537	-1.00769	0.497342	247026	496692
225.062	neg	D-Glucose	Organooxygen compounds	Carbohydrates and carbohydrate conjugates	C00221	C6H12O6	1.09858	0.0193552	-0.783956	0.580772	33163.2	57102
210.061	pos	Isocitric acid	Carboxylic acids and derivatives	Tricarboxylic acids and derivatives	C00311	C6H8O7	1.01486	0.00581893	-0.311004	0.806081	79496	98620.4
780.483	neg	PE(14:0/22:6(4Z,7Z,10Z,13Z,16Z,19Z))	Glycerophospholipids	Glycerophosphoethanolamines	C00350	C41H70NO8P	2.75836	0.0416707	-5.45746	0.0227583	3736.96	164202
167.021	neg	Uric acid	Imidazopyrimidines	Purines and purine derivatives	C00366	C5H4N4O3	1.1168	0.0414512	1.127	2.18404	50393.7	23073.6
132.03	neg	D-Aspartic acid	Carboxylic acids and derivatives	Amino acids, peptides, and analogues	C00402	C4H7NO4	4.58391	0.00772581	-1.40524	0.377555	239558	634498
130.086	pos	L-Pipecolic acid	Carboxylic acids and derivatives	Amino acids, peptides, and analogues	C00408	C6H11NO2	1.7653	0.000142167	2.05672	4.16041	72134.7	17338.4
175.108	pos	N2-Acetyl-L-ornithine	Carboxylic acids and derivatives	Amino acids, peptides, and analogues	C00437	C7H14N2O3	1.60082	9.9048e-05	3.14973	8.8749	50356.4	5674.03
244.093	pos	Cytidine	Pyrimidine nucleosides	Unclassified	C00475	C9H13N3O5	1.6789	0.0324606	0.353946	1.27805	261335	204479
703.444	neg	Prostaglandin E2	Fatty Acyls	Eicosanoids	C00584	C20H32O5	1.19447	0.004499	4.45125	21.8756	26720.4	1221.47
967.528	neg	PIP(18:2(9Z,12Z)/20:1(11Z))	Glycerophospholipids	Glycerophosphoinositol phosphates	C00626	C47H86O16P2	1.54712	0.0466433	0.459947	1.37549	190046	138166
160.076	pos	Indoleacetaldehyde	Indoles and derivatives	Indoles	C00637	C10H9NO	2.16274	0.0009238	1.42109	2.67788	131512	49110.4
213.017	neg	Deoxyribose 5-phosphate	Organooxygen compounds	Carbohydrates and carbohydrate conjugates	C00673	C5H11O7P	1.04588	0.000277912	4.08881	17.0159	20228.7	1188.81
163.04	neg	4-Hydroxycinnamic acid	Cinnamic acids and derivatives	Hydroxycinnamic acids and derivatives	C00811	C9H8O3	1.29212	0.000955068	1.25086	2.37983	51218.4	21521.9
147.076	pos	D-Glutamine	Carboxylic acids and derivatives	Amino acids, peptides, and analogues	C00819	C5H10N2O3	5.00258	0.0118295	-0.825822	0.564161	620465	1.0998e+06
209.03	neg	Galactaric acid	Organooxygen compounds	Carbohydrates and carbohydrate conjugates	C00879	C6H10O8	1.06246	0.00682272	-1.55633	0.340015	10932.7	32153.5
176.071	pos	3-Indoleacetic Acid	Indoles and derivatives	Indolyl carboxylic acids and derivatives	C00954	C10H9NO2	1.03915	0.00913053	1.51854	2.865	30667.1	10704
179.056	neg	D-Galactose	Organooxygen compounds	Carbohydrates and carbohydrate conjugates	C00984	C6H12O6	1.09216	0.0478259	-0.600658	0.659453	49884.8	75645.7
333.059	neg	1-(sn-Glycero-3-phospho)-1D-myo-inositol	Glycerophospholipids	Glycerophosphoinositols	C01225	C9H19O11P	2.20761	0.0473308	-0.722473	0.606058	157993	260690
351.253	pos	Beta-Cortol	Organooxygen compounds	Carbohydrates and carbohydrate conjugates	C01235	C21H36O5	1.63705	0.0364949	1.71126	3.27446	75640.7	23100.2
243.171	neg	N-(6-aminohexanoyl)-6-aminohexanoic acid	Fatty Acyls	Other Fatty Acyls	C01255	C12H24N2O3	1.01596	0.00236485	0.898481	1.8641	40430.5	21689
411.012	neg	dIDP	Purine nucleotides	Purine deoxyribonucleotides	C01344	C10H14N4O10P2	1.11605	0.00788634	-1.96817	0.255577	7892.1	30879.6
193.05	pos	Scopoletin	Coumarins and derivatives	Hydroxycoumarins	C01752	C10H8O4	2.23316	0.000969742	1.52635	2.88057	134286	46618
522.203	pos	Maltotriose	Organooxygen compounds	Carbohydrates and carbohydrate conjugates	C01835	C18H32O16	2.18108	0.0368202	-0.806074	0.571936	130278	227783
131.046	neg	D-Asparagine	Carboxylic acids and derivatives	Amino acids, peptides, and analogues	C01905	C4H8N2O3	1.49596	0.00805695	-1.26924	0.414879	29831.1	71903.1
147.03	neg	D-Xylono-1,5-lactone	Lactones	Delta valerolactones	C02266	C5H8O5	1.92141	0.0243493	-0.734125	0.601183	111507	185479
131.049	pos	3,4-Dihydro-2H-1-benzopyran-2-one	3,4-dihydrocoumarins	Unclassified	C02274	C9H8O2	1.23023	0.00397406	2.20835	4.62147	34471.3	7458.94
338.088	neg	6-Hydroxy-5-methoxyindole glucuronide	Organooxygen compounds	Carbohydrates and carbohydrate conjugates	C03033	C15H17NO8	2.52138	0.00462824	0.79588	1.73614	277817	160020
317.115	pos	Monoethylhexyl phthalic acid	Benzene and substituted derivatives	Benzoic acids and derivatives	C03343	C16H22O4	7.79069	0.00111044	-1.32204	0.399969	725744	1.8145e+06
562.251	neg	Taurolithocholate sulfate	Steroids and steroid derivatives	Bile acids, alcohols and derivatives	C03642	C26H45NO8S2	1.23012	0.00486875	1.96545	3.90533	36438.5	9330.44
331.055	neg	Glycineamideribotide	Glycinamide ribonucleotides	Unclassified	C03838	C7H15N2O8P	1.22297	0.00216936	-3.27419	0.103364	3121.85	30202.5
130.086	pos	CYCLOLEUCINE	Carboxylic acids and derivatives	Amino acids, peptides, and analogues	C03969	C6H11NO2	1.61783	0.000152842	2.35878	5.12936	56839.6	11081.2
562.316	neg	LysoPC(18:3(6Z,9Z,12Z))	Glycerophospholipids	Glycerophosphocholines	C04230	C26H48NO7P	3.61487	0.0183797	2.05547	4.15678	356286	85712
282.12	pos	2'-O-Methyladenosine	Purine nucleosides	Unclassified	C04779	C11H15N5O4	1.94136	0.0137122	0.573471	1.4881	221329	148732
276.119	pos	Gamma-Glutamylglutamine	Carboxylic acids and derivatives	Amino acids, peptides, and analogues	C05283	C10H17N3O6	1.61934	0.0017164	-2.21513	0.215366	13042.3	60558.7
299.098	neg	Galactosylglycerol	Glycerolipids	Glycosylglycerols	C05401	C9H18O8	1.23821	0.00119401	-1.16962	0.444537	21932.2	49337
536.219	pos	Poly-g-D-glutamate	Carboxylic acids and derivatives	Amino acids, peptides, and analogues	C05723	C20H30N4O12	2.48378	0.0091728	-1.49185	0.355557	63520.6	178651
134.047	neg	FAPy-adenine	Diazines	Pyrimidines and pyrimidine derivatives	C06502	C5H7N5O	1.09273	0.0154745	-0.789121	0.578697	31119.5	53775.1
240.115	pos	Bupropion	Organooxygen compounds	Carbonyl compounds	C06860	C13H18ClNO	1.59552	0.000276437	4.40641	21.2061	46590.5	2197.03
379.096	pos	Carbenicillin	Carboxylic acids and derivatives	Amino acids, peptides, and analogues	C06869	C17H18N2O6S	3.35527	0.000903373	2.06799	4.19301	261695	62412.1
355.158	neg	Hydroxyzine	Benzene and substituted derivatives	Diphenylmethanes	C07045	C21H27ClN2O2	1.51437	0.0164899	-1.30269	0.405368	29990.2	73982.5
364.187	pos	Propafenone	Linear 1,3-diarylpropanoids	Unclassified	C07381	C21H27NO3	1.18552	0.00627129	-1.71792	0.303986	11480.2	37765.4
298.114	neg	Penciclovir	Imidazopyrimidines	Purines and purine derivatives	C07417	C10H15N5O3	1.08352	0.00701776	-2.12198	0.229731	6541.44	28474.4
943.456	neg	Atracurium	Isoquinolines and derivatives	Benzylisoquinolines	C07548	C51H66N2O12	1.09967	0.0021433	1.66989	3.18191	31404	9869.54
316.055	neg	Nilutamide	Azolidines	Imidazolidines	C08164	C12H10F3N3O4	1.64816	0.00392398	-2.19456	0.21846	13909.6	63671.2
420.047	neg	Glucoerucin	Organooxygen compounds	Carbohydrates and carbohydrate conjugates	C08409	C12H23NO9S3	1.84174	0.0273522	-1.16257	0.446717	54606.9	122241
477.065	neg	Neoglucobrassicin	Organooxygen compounds	Carbohydrates and carbohydrate conjugates	C08424	C17H22N2O10S2	7.02765	0.0161607	1.15567	2.22788	1.67949e+06	753852
433.172	neg	Tuberonic acid glucoside	Fatty Acyls	Fatty acyl glycosides	C08558	C18H28O9	1.60524	0.000929178	2.08865	4.2535	60874.8	14311.7
289.07	neg	Epicatechin	Flavonoids	Flavans	C09727	C15H14O6	2.10584	0.0338553	0.777101	1.71368	225122	131367
126.091	pos	Proline betaine	Carboxylic acids and derivatives	Amino acids, peptides, and analogues	C10172	C7H13NO2	1.94623	0.000911755	-1.90165	0.267638	24718.9	92359.6
265.155	pos	(2E)-N-(4-aminobutyl)-3-(4-hydroxy-3-methoxyphenyl)prop-2-enimidic acid	Cinnamic acids and derivatives	Hydroxycinnamic acids and derivatives	C10497	C14H20N2O3	1.72226	0.00270966	0.991432	1.98816	106869	53752.9
172.023	neg	Brassicanal A	Indoles and derivatives	Indoles	C11048	C10H9NOS	1.64786	0.000322256	1.63914	3.11481	71065.1	22815.2
245.186	pos	Leucyl-Leucine	Carboxylic acids and derivatives	Amino acids, peptides, and analogues	C11332	C12H24N2O3	2.16299	0.000533969	1.11892	2.17185	153615	70730.2
525.197	pos	Deoxyloganin tetraacetate	Prenol lipids	Isoprenoids	C11646	C25H34O13	1.54971	0.00248307	1.07997	2.114	83542.5	39518.7
387.13	neg	10-Hydroxyloganin	Prenol lipids	Isoprenoids	C11659	C17H26O11	4.79683	0.0025499	2.00892	4.02481	543056	134927
146.046	neg	N-Methyl-D-aspartic acid	Carboxylic acids and derivatives	Amino acids, peptides, and analogues	C12269	C5H9NO4	3.91051	0.0256779	-0.868489	0.54772	371846	678897
322.274	pos	Drostanolone	Steroids and steroid derivatives	Androstane steroids	C14605	C20H32O2	1.26501	0.000626566	-1.92968	0.262487	10055.4	38308.1
311.222	pos	9S,11R,15S-trihydroxy-2,3-dinor-13E-prostaenoic acid-cyclo[8S,12R]	Fatty Acyls	Eicosanoids	C14795	C18H32O5	1.89539	0.0244132	0.537066	1.45102	228417	157419
176.071	pos	4-Hydroxy-5-phenyltetrahydro-1,3-oxazin-2-one	Benzene and substituted derivatives	Unclassified	C16595	C10H11NO3	1.06751	0.0140795	1.27988	2.42819	36069	14854.3
275.054	neg	3,4-Dihydroxybenzaldehyde	Organooxygen compounds	Carbonyl compounds	C16700	C7H6O3	1.44171	9.16352e-05	2.05214	4.14721	48073.5	11591.8
362.051	neg	Cyclic pyranopterin monophosphate	Pteridines and derivatives	Pterins and derivatives	C18239	C10H14N5O8P	1.10561	0.00561037	-1.65393	0.317772	10555.5	33217.2
162.055	pos	Indole-3-carboxylic acid	Indoles and derivatives	Indolecarboxylic acids and derivatives	C19837	C9H7NO2	1.07368	0.000598743	1.27971	2.42791	34526.3	14220.6
305.176	neg	Capsiate	Phenols	Methoxyphenols	C20203	C18H26O4	2.02502	0.0262887	1.62296	3.08007	115971	37652
293.211	pos	8-hydroxy-10,12-octadecadiynoic acid	Fatty Acyls	Octadecanoids		C18H28O3	15.5061	0.0419883	-0.779181	0.582697	6.87413e+06	1.17971e+07
104.107	pos	(E)-2-Penten-1-ol	Organooxygen compounds	Alcohols and polyols		C5H10O	7.21437	0.0339251	-0.469256	0.722337	2.78496e+06	3.85548e+06
215.033	neg	2-C-Methyl-D-erythritol 4-phosphate	Unclassified	Unclassified		C5H13O7P	7.00226	0.000191637	2.17551	4.51745	1.10215e+06	243975
293.211	pos	12-OPDA	Unclassified	Unclassified		C18H28O3	6.56697	0.0118858	0.995734	1.99409	1.60342e+06	804082
201.048	pos	3-(Isothiocyanatomethyl)-1-methoxy-1H-indole	Indoles and derivatives	Indoles		C11H10N2OS	5.84313	0.0143066	1.38878	2.61857	1.05945e+06	404590
653.289	pos	1,2-(8R,9R-epoxy-octadec-13Z,15Z-dien-4,6-diynoyl)-sn-glycerol	Glycerolipids	Triradylglycerols		C38H46O7	5.81839	0.0226548	1.76517	3.39915	911386	268122
285.062	neg	Uralenneoside	Benzene and substituted derivatives	Benzoic acids and derivatives		C12H14O8	5.56389	0.00361333	1.20573	2.30654	989317	428919
146.063	pos	2-(Methylthiomethyl)furan	Heteroaromatic compounds	Unclassified		C6H8OS	5.4357	0.0165671	0.803197	1.74496	1.30312e+06	746792
309.206	pos	ent-16-J1-PhytoP	Fatty Acyls	Octadecanoids		C18H28O4	4.98057	0.00788202	1.51727	2.8625	692947	242078
285.062	neg	Diphenol glucuronide	Organooxygen compounds	Carbohydrates and carbohydrate conjugates		C12H14O8	4.7419	0.00369767	0.850551	1.80319	919892	510147
301.141	pos	Glyceryl 5-hydroxydecanoate	Fatty Acyls	Fatty alcohols		C13H26O5	4.56885	0.000781558	0.838382	1.78804	846591	473473
520.34	pos	2-linoleoyl-sn-glycero-3-phosphocholine	Glycerophospholipids	Glycerophosphocholines		C26H50NO7P	4.428	0.0151039	2.93562	7.65085	428328	55984.4
291.197	neg	9-hydroxy-10E,14Z-octadecadien-12-ynoic acid	Fatty Acyls	Octadecanoids		C18H28O3	4.40957	0.0237047	-0.877439	0.544333	457474	840431
550.198	pos	Gliquidone	Isoquinolines and derivatives	1,3-isoquinolinediones		C27H33N3O6S	4.40227	0.00276149	-2.78045	0.145547	59968	412019
240.115	pos	CARMOFUR	Unclassified	Unclassified		C11H16FN3O3	4.32703	0.000890003	3.75728	13.5224	356791	26385.1
307.086	neg	Thiamine aldehyde	Unclassified	Unclassified		C12H14N4OS	4.23816	0.00114903	1.10254	2.14732	606203	282306
831.503	neg	PI(18:3(6Z,9Z,12Z)/16:0)	Glycerophospholipids	Glycerophosphoinositols		C43H77O13P	4.15338	0.0345265	-2.6443	0.15995	66707.5	417051
563.23	pos	Lacto-N-triose I	Organooxygen compounds	Carbohydrates and carbohydrate conjugates		C20H35NO16	4.134	0.0037575	-2.30129	0.202882	79524.8	391975
217.03	neg	Aspartyl-Cysteine	Carboxylic acids and derivatives	Amino acids, peptides, and analogues		C7H12N2O5S	4.12553	0.000268724	2.24711	4.74731	377586	79536.7
307.192	neg	9-B1-PhytoP	Fatty Acyls	Octadecanoids		C18H28O4	4.05128	0.00950945	1.31708	2.49161	502162	201541
723.179	neg	Apigenin 7-(4'',6''-diacetylalloside)-4'-alloside	Polyketides	Flavonoids		C31H34O17	4.03312	0.0029929	1.05497	2.07768	562824	270891
265.18	pos	12-Oxo-2,3-dinor-10,15-phytodienoic acid	Fatty Acyls	Eicosanoids		C16H24O3	3.80378	0.00236341	1.15434	2.22583	468147	210324
299.077	neg	4-{hydroxy[(3,4,5,6-tetrahydroxyoxan-2-yl)methoxy]methylidene}cyclohexa-2,5-dien-1-one	Organooxygen compounds	Carbonyl compounds		C13H16O8	3.73614	0.000359178	1.26209	2.39843	423975	176772
349.237	pos	15-methyl-15R-PGE2	Fatty Acyls	Eicosanoids		C21H34O5	3.61911	0.0108276	2.13966	4.40658	310573	70479.3
214.918	pos	Fosfomycin calcium	Unclassified	Unclassified		C3H5CaO4P	3.61301	0.0193273	0.526344	1.44028	838156	581942
265.148	neg	6,7-Dihydro-4-(hydroxymethyl)-2-(p-hydroxyphenethyl)-7-methyl-5H-2-pyrindinium	Phenols	1-hydroxy-2-unsubstituted benzenoids		C18H22NO2+	3.55675	0.0351768	-0.822504	0.565459	347147	613919
349.237	pos	5a-Tetrahydrocortisol	Sterol Lipids	Steroids		C21H34O5	3.49517	0.0173368	2.33621	5.04974	284171	56274.2
383.1	neg	6-[4-(4-carboxy-2-hydroxybutyl)-2-hydroxyphenoxy]-3,4,5-trihydroxyoxane-2-carboxylic acid	Saccharolipids	Unclassified		C17H22O11	3.48802	0.00426362	1.41727	2.6708	348413	130453
399.094	neg	Isobiflorin	Organooxygen compounds	Carbohydrates and carbohydrate conjugates		C16H18O9	3.46579	0.00236943	1.39977	2.6386	343868	130322
339.217	pos	1beta,3beta,5alpha,6beta-tetrahydroxyandrostan-17-one	Unclassified	Unclassified		C19H30O5	3.44032	0.00325063	2.11744	4.33924	273368	62999
655.277	pos	Cryptophycin 1	Unclassified	Unclassified		C35H43ClN2O8	3.42183	0.0157536	-1.15545	0.448926	182238	405941
365.192	pos	2,3-Dinor-6-keto-prostaglandin F1 a	Fatty Acyls	Eicosanoids		C18H30O6	3.38071	0.00196153	1.03105	2.04351	408085	199698
351.253	pos	15-methyl-15S-PGE1	Fatty Acyls	Eicosanoids		C21H36O5	3.34641	0.0116181	2.3349	5.04517	256355	50812
367.248	pos	Allocortolone	Unclassified	Unclassified		C21H34O5	3.34106	0.0136342	2.24919	4.75416	261563	55017.8
651.281	pos	6-{4-[3-(3,7-dimethylocta-2,6-dien-1-yl)-7-hydroxy-8-(3-methylbut-2-en-1-yl)-4-oxo-4H-chromen-2-yl]-3-hydroxyphenoxy}-3,4,5-trihydroxyoxane-2-carboxylic acid	Flavonoids	Flavonoid glycosides		C36H42O11	3.14973	0.0102596	0.950681	1.93278	384114	198736
192.142	pos	Hexanethioic acid S-propyl ester	Fatty Acyls	Fatty acyl thioesters		C9H18OS	3.14638	0.000585584	1.33059	2.51505	289118	114955
548.184	neg	beta-D-Galactopyranosyl-(1->4)-2-amino-2-deoxy-beta-D-glucopyranosyl-(1->6)-D-mannose	Organooxygen compounds	Carbohydrates and carbohydrate conjugates		C18H33NO15	3.08006	0.00258879	-3.48271	0.0894543	16953.5	189522
606.123	neg	(6-carboxy-3,4,5-trihydroxyoxan-2-yl)[2-(3,4-dihydroxyphenyl)-5-hydroxy-3-{[3,4,5-trihydroxy-6-(hydroxymethyl)oxan-2-yl]oxy}-7H-chromen-7-ylidene]oxidanium	Flavonoids	Flavonoid glycosides		C27H29O17+	3.06383	0.00212235	0.985181	1.97956	342712	173125
364.321	pos	24-Nor-5beta-chol-22-ene-3alpha,12alpha-diol	Unclassified	Unclassified		C23H38O2	3.0349	0.00276183	-2.1839	0.22008	47059.6	213830
166.086	pos	Di-2-furanylmethane	Heteroaromatic compounds	Unclassified		C9H8O2	2.92536	0.0428929	0.424649	1.34225	723848	539281
379.082	neg	6-(3,4-dihydroxy-6-methyl-5-oxooxan-2-yl)-5,7-dihydroxy-2-phenyl-4H-chromen-4-one	Flavonoids	Flavonoid glycosides		C21H18O8	2.87032	0.00115518	1.14219	2.20716	267983	121415
309.206	pos	2,3-dinor Prostaglandin E1	Unclassified	Unclassified		C18H30O5	2.86021	0.0121215	0.67011	1.59119	417613	262452
159.076	pos	4-Methylene-L-glutamine	Unclassified	Unclassified		C6H10N2O3	2.82064	0.00449274	-1.32136	0.400156	97617.2	243948
188.071	pos	3-amino-2-naphthoic acid	Unclassified	Unclassified		C11H9NO2	2.78198	0.00494904	0.850636	1.8033	321597	178339
322.093	neg	Diethylpropion(metabolite VIII-glucuronide)	Unclassified	Unclassified		C15H19NO8	2.77403	0.000690277	1.20112	2.29918	240851	104755
160.076	pos	5-[2H-Pyrrol-4-(3H)-ylidenemethyl]-2-furanmethanol	Heteroaromatic compounds	Unclassified		C10H11NO2	2.76788	0.000385762	1.19545	2.29016	242051	105692
226.071	pos	6,8-dihydroxy-7-methoxy-2H-chromen-2-one	Coumarins and derivatives	Hydroxycoumarins		C10H8O5	2.72382	0.0167032	0.54211	1.4561	466745	320545
291.196	pos	8-hydroxy-13Z-octadecene-9,11-diynoic acid	Fatty Acyls	Octadecanoids		C18H26O3	2.71932	0.00169606	2.14794	4.43194	168323	37979.4
478.293	pos	LysoPE(18:2(9Z,12Z)/0:0)	Glycerophospholipids	Glycerophosphoethanolamines		C23H44NO7P	2.66909	0.0205834	1.22605	2.33925	259921	111113
651.275	neg	Trandolapril glucuronide	Unclassified	Unclassified		C30H42N2O11	2.64521	0.0128125	1.91552	3.77251	175401	46494.7
399.122	pos	Methyl acrylate-divinylbenzene, completely hydrolyzed, copolymer	Pyridines and derivatives	Pyridyltriazoles		C18H18N6O3S	2.64451	0.00826327	1.41248	2.66194	204018	76642.8
344.04	neg	Molybdopterin precursor Z	Pteridines and derivatives	Pterins and derivatives		C10H12N5O7P	2.61484	0.00359877	-2.30136	0.202872	31750	156502
391.246	pos	15-methyl-15(S)-PGE1	Unclassified	Unclassified		C21H36O5	2.60378	0.0167626	3.07509	8.42742	143269	17000.3
385.115	neg	1-O-Sinapoylglucose	Cinnamic acids and derivatives	Hydroxycinnamic acids and derivatives		C17H22O10	2.59848	0.0041443	0.782943	1.72064	297991	173186
387.167	neg	Jasmolone glucoside	Organooxygen compounds	Carbohydrates and carbohydrate conjugates		C17H26O7	2.54191	0.000225846	2.15385	4.45014	147911	33237.3
304.15	pos	N5-Acetyl-N2-gamma-L-glutamyl-L-ornithine	Carboxylic acids and derivatives	Amino acids, peptides, and analogues		C12H21N3O6	2.53734	0.028995	-0.979841	0.507035	133481	263257
791.496	neg	PGF2alpha-11-acetate	Fatty Acyls	Eicosanoids		C22H36O6	2.48194	0.0417772	-1.62795	0.323547	61411.6	189807
543.208	pos	EI-1511-5	Fatty Acyls	Fatty amides		C29H32N2O7	2.47111	0.00421448	0.897952	1.86342	243624	130740
160.079	pos	2,5-Dimethyl-3-(methylthio)furan	Thioethers	Aryl thioethers		C7H10OS	2.3533	0.0184898	1.0955	2.13687	196562	91986.2
513.12	neg	Trichotomine	Unclassified	Unclassified		C30H20N4O6	2.34416	0.0158515	-1.39343	0.380658	64711.1	169998
517.141	neg	6-[(6-{[3,4-dihydroxy-2,5-bis(hydroxymethyl)oxolan-2-yl]oxy}-3,4,5-trihydroxyoxan-2-yl)methoxy]-3,4,5-trihydroxyoxane-2-carboxylic acid	Organooxygen compounds	Carbohydrates and carbohydrate conjugates		C18H30O17	2.33983	0.0119099	-1.05811	0.48026	96282.3	200479
995.56	neg	Quinquenoside I	Prenol lipids	Triterpenoids		C52H86O19	2.33095	0.0260644	0.547892	1.46195	347427	237647
606.123	neg	Cyanidin 3-(2''-glucuronosylglucoside)	Unclassified	Unclassified		C27H29O17+	2.32835	0.00542512	0.845373	1.79673	227004	126343
519.237	neg	Purothionin AII	Benzene and substituted derivatives	Benzoic acids and derivatives		C26H36N2O9	2.29597	0.00037474	1.91042	3.75918	125650	33425
130.065	pos	1-(2-Furanylmethyl)-1H-pyrrole	Pyrroles	Substituted pyrroles		C9H9NO	2.28983	0.0148318	0.51225	1.42627	340965	239060
476.277	pos	LysoPE(0:0/18:3(9Z,12Z,15Z))	Glycerophospholipids	Glycerophosphoethanolamines		C23H42NO7P	2.2538	0.00874446	1.8502	3.6055	138356	38373.7
325.093	neg	6-O-p-Coumaroyl-D-glucose	Cinnamic acids and derivatives	Hydroxycinnamic acids and derivatives		C15H18O8	2.24124	0.00096919	2.41521	5.33396	109252	20482.4
240.05	pos	2-{[hydroxy(6-hydroxy-2H-1,3-benzodioxol-5-yl)methylidene]amino}acetic acid	Carboxylic acids and derivatives	Amino acids, peptides, and analogues		C10H9NO6	2.2345	0.0163638	0.559241	1.47349	308449	209332
783.465	pos	MGDG-O(16:3(7Z,10Z,13Z))	Glycerolipids	Glycosyldiradylglycerols		C43H68O11	2.19672	0.0240221	1.08196	2.11691	193226	91277.2
354.337	pos	Anandamide (20:l, n-9)	Fatty Acyls	Fatty amides		C22H43NO2	2.17038	0.00414387	-1.03732	0.487231	84190.3	172793
189.16	pos	Gabapentin	Carboxylic acids and derivatives	Amino acids, peptides, and analogues		C9H17NO2	2.16256	0.00403044	0.789018	1.7279	205500	118930
231.17	pos	Valyl-Leucine	Carboxylic acids and derivatives	Amino acids, peptides, and analogues		C11H22N2O3	2.15714	0.0161284	0.555078	1.46925	281557	191633
307.192	neg	ent-9-L1-PhytoP	Fatty Acyls	Octadecanoids		C18H28O4	2.15611	0.00137129	1.58289	2.9957	124213	41463.9
427.173	pos	9,13-Dihydroxy-4-megastigmen-3-one 9-glucoside	Fatty Acyls	Fatty acyl glycosides		C19H32O8	2.14772	0.00111	1.60486	3.04166	121949	40093
476.279	neg	LysoPE(0:0/18:2(9Z,12Z))	Glycerophospholipids	Glycerophosphoethanolamines		C23H44NO7P	2.14663	0.0240864	1.00031	2.00042	194703	97330.7
624.257	pos	8',10'-Dihydroxydihydroergotamine	Unclassified	Unclassified		C33H39N5O5	2.11295	0.0173397	-1.15903	0.447813	69378.2	154927
291.196	pos	16-epi-16-J1-PhytoP	Fatty Acyls	Octadecanoids		C18H28O4	2.1031	0.00863519	1.19121	2.28344	143581	62879.1
293.063	pos	2-(beta-D-Glucosyl)-sn-glycerol	Unclassified	Unclassified		C9H18O8	2.09896	0.00760701	-1.70665	0.30637	36640.8	119597
355.103	pos	Scopolin	Unclassified	Unclassified		C16H18O9	2.08709	0.00138653	1.64431	3.12598	113184	36207.7
307.227	pos	methyl-10-hydroperoxy-8E,12Z,15Z-octadecatrienoate	Fatty Acyls	Fatty Acids and Conjugates		C19H32O4	2.08007	0.0432585	1.04192	2.05897	175739	85353.2
308.134	pos	2-O-alpha-D-Galactopyranosyl-1-deoxynojirimycin	Organooxygen compounds	Carbohydrates and carbohydrate conjugates		C12H23NO9	2.07193	0.00114611	1.37113	2.58674	127477	49280.8
353.09	neg	Cryptochlorogenic acid	Organooxygen compounds	Alcohols and polyols		C16H18O9	2.06874	0.0229433	0.720226	1.64744	210164	127570
579.267	neg	3-Hydroxy-beta-ionol 3-[glucosyl-(1->6)-glucoside]	Prenol lipids	Terpene glycosides		C25H42O12	2.06826	0.00972928	0.728665	1.6571	201819	121790
763.465	neg	Momordicoside D	Fatty Acyls	Fatty acid esters		C42H70O13	2.06132	0.0278315	-1.36542	0.388122	53263.1	137233
279.17	pos	Isoleucyl-Phenylalanine	Carboxylic acids and derivatives	Amino acids, peptides, and analogues		C15H22N2O3	2.04695	2.0233e-05	2.45335	5.47688	89666.5	16371.8
384.115	pos	Succinyladenosine	Purine nucleosides	Unclassified		C14H17N5O8	2.04661	0.0135708	-0.98419	0.505509	82338.9	162883
346.055	pos	2',3'-Cyclic GMP	Sphingolipids	Glycosphingolipids		C10H12N5O7P	2.04279	0.00325847	-2.33517	0.198173	18800.9	94870.9
293.212	neg	9S-HOTrE	Fatty Acyls	Octadecanoids		C18H30O3	2.04226	0.0395167	-0.704012	0.613863	138411	225475
261.145	pos	Glu Leu	Unclassified	Unclassified		C11H20N2O5	2.02515	0.0227594	0.519662	1.43362	270467	188660
661.465	pos	Purpureacin-1	Unclassified	Unclassified		C37H66O8	2.00186	0.00956117	1.53023	2.88832	112549	38966.9
518.325	pos	PC(18:3(6Z,9Z,12Z)/0:0)[U]	Unclassified	Unclassified		C26H48NO7P	1.99646	0.0348846	3.59472	12.0815	88568.1	7330.91
501.126	neg	3,4,5-trihydroxy-6-{4-[(1E)-3-oxo-3-[(3,4,5,6-tetrahydroxyoxan-2-yl)methoxy]prop-1-en-1-yl]phenoxy}oxane-2-carboxylic acid	Organooxygen compounds	Carbohydrates and carbohydrate conjugates		C21H26O14	1.98432	0.00257879	0.894405	1.85884	155703	83763.6
130.065	pos	3-(2-Furanylmethyl)-1H-pyrrole	Pyrroles	Substituted pyrroles		C9H9NO	1.98331	0.000468054	1.6315	3.09835	104796	33823.3
245.186	pos	Leucyl-Isoleucine	Carboxylic acids and derivatives	Amino acids, peptides, and analogues		C12H24N2O3	1.98258	0.00643918	0.704856	1.62998	188027	115355
579.209	neg	(+)-7-epi-Syringaresinol 4'-glucoside	Lignan glycosides	Unclassified		C28H36O13	1.98031	0.00285765	1.75201	3.36827	103300	30668.7
474.263	neg	LysoPE(18:3(6Z,9Z,12Z)/0:0)	Glycerophospholipids	Glycerophosphoethanolamines		C23H42NO7P	1.9593	0.0150348	1.50445	2.83716	120895	42611.4
543.295	pos	Digoxigenin monodigitoxoside	Organooxygen compounds	Ethers		C29H44O8	1.95252	0.00214287	1.36185	2.57015	115859	45078.6
295.218	pos	Trimipramine	Benzazepines	Dibenzazepines		C20H26N2	1.95188	0.0446754	-0.797783	0.575233	106544	185219
325.125	neg	S-(2-carboxypropyl)-Cysteamine	Carboxylic acids and derivatives	Amino acids, peptides, and analogues		C6H13NO2S	1.94861	0.00513702	-2.29035	0.204426	18110	88589.9
553.118	neg	3-O-(6-O-alpha-D-Xylosylphospho-alpha-D-mannopyranosyl)-alpha-D-mannopyranose	Unclassified	Unclassified		C17H31O18P	1.93482	4.93356e-05	2.85622	7.24115	76809	10607.3
397.162	pos	Mammea B/BC cyclo E	Coumarins and derivatives	Pyranocoumarins		C21H26O6	1.90248	0.0264541	0.486264	1.40081	258698	184677
981.507	neg	Colubrinoside	Unclassified	Unclassified		C50H78O19	1.88728	0.0251957	2.64465	6.25344	80665.5	12899.4
219.134	pos	Serylleucine	Carboxylic acids and derivatives	Amino acids, peptides, and analogues		C9H18N2O4	1.87906	0.0434326	0.424285	1.34191	293345	218603
539.139	neg	D-Lombricine	Unclassified	Unclassified		C6H15N4O6P	1.83881	0.00032855	1.76787	3.40552	84252.8	24740.1
242.112	pos	DL-Ornithino-L-alanine	Carboxylic acids and derivatives	Amino acids, peptides, and analogues		C8H17N3O4	1.83874	0.00147869	3.81277	14.0526	64648.1	4600.43
295.165	pos	Tyrosyl-Leucine	Carboxylic acids and derivatives	Amino acids, peptides, and analogues		C15H22N2O4	1.83833	0.00157965	0.936215	1.9135	127065	66404.3
685.326	neg	N1,N5,N10-Tris-trans-p-coumaroylspermine	Cinnamic acids and derivatives	Hydroxycinnamic acids and derivatives		C37H44N4O6	1.83175	0.0156312	-1.15017	0.450571	52559.9	116652
317.039	neg	2,2-Bis(4-hydroxyphenyl)hexafluoropropane	Unclassified	Unclassified		C15H10F6O2	1.8262	0.00220247	-3.12575	0.114566	7808.18	68154.4
209.154	pos	4,5-Dihydrovomifoliol	Prenol lipids	Sesquiterpenoids		C13H22O3	1.8228	0.0447511	-0.789365	0.578599	93181.3	161047
131.053	pos	Propyl 2-mercaptopropionate	Carboxylic acids and derivatives	Carboxylic acid derivatives		C6H12O2S	1.81625	0.00320652	-0.912674	0.5312	68189.1	128368
319.144	pos	Panaxydol chlorohydrin	Halohydrins	Chlorohydrins		C17H25ClO2	1.79071	0.00273177	1.33713	2.52648	95973.7	37987.1
607.168	neg	Formononetin 7-O-apiosyl-(1->2)-glucoside	Polyketides	Flavonoids		C27H30O13	1.78884	0.000158982	1.47691	2.78352	88223.7	31695
323.222	pos	Decylubiquinone	Unclassified	Unclassified		C19H30O4	1.78606	0.00813102	1.44804	2.72838	91990.5	33716.2
272.087	neg	HA-1077	Unclassified	Unclassified		C14H17N3O2S	1.77349	0.000662537	2.08369	4.23889	73377.6	17310.6
665.439	pos	PG(12:0/16:1(9Z))	Glycerophospholipids	Glycerophosphoglycerols		C34H65O10P	1.7506	0.0147394	3.95022	15.4573	61239.5	3961.85
279.17	pos	Leucyl-Phenylalanine	Carboxylic acids and derivatives	Amino acids, peptides, and analogues		C15H22N2O3	1.74293	0.000370265	1.54558	2.91921	81381.4	27877.9
474.147	neg	Aspoxicillin	Unclassified	Unclassified		C21H27N5O7S	1.74271	0.00606633	-1.86527	0.274472	21463.2	78198.2
551.178	neg	Torachrysone 8-beta-gentiobioside	Organooxygen compounds	Carbohydrates and carbohydrate conjugates		C26H34O14	1.7399	0.0436341	0.469392	1.38453	230368	166388
667.455	pos	PG(16:0/12:0)[U]	Unclassified	Unclassified		C34H67O10P	1.721	0.0353415	2.91183	7.52572	66616.7	8851.87
433.208	neg	Icariside B8	Prenol lipids	Terpene glycosides		C19H32O8	1.72092	0.0145549	0.62374	1.54086	163672	106221
245.043	neg	Potassium 2-(1'-ethoxy) ethoxypropanoate	Unclassified	Unclassified		C7H13KO4	1.71175	0.00156604	1.15373	2.22489	96211.6	43243.3
219.102	pos	(R)-Bitalin A	Benzene and substituted derivatives	Acetophenones		C13H14O3	1.70453	0.00127446	1.2671	2.40678	88350.3	36709
519.188	neg	(7'S,8'S)-4,7'-Epoxy-3,8'-bilign-7-ene-3',5-dimethoxy-4',9,9'-triol 4'-glucoside	2-arylbenzofuran flavonoids	Unclassified		C26H32O11	1.69791	0.0432468	-0.649175	0.637645	108250	169766
339.217	pos	Idebenone	Unclassified	Unclassified		C19H30O5	1.69242	0.00208321	1.84777	3.59943	70377.2	19552.3
853.46	neg	Calenduloside G methyl ester	Prenol lipids	Terpene glycosides		C43H68O14	1.68104	0.00475916	1.49095	2.81075	78661.9	27986.1
303.024	neg	Thiopurine	Unclassified	Unclassified		C5H4N4S	1.66428	0.00192021	-3.47008	0.0902403	4964.49	55014.1
273.258	pos	gamma-Camphorene	Prenol lipids	Monoterpenoids		C20H32	1.66105	0.0343147	-1.15152	0.450151	45149.9	100299
439.127	neg	2-Hydroxynevirapine glucuronide	Organooxygen compounds	Carbohydrates and carbohydrate conjugates		C21H22N4O8	1.65875	0.0290131	-0.791202	0.577862	75852.5	131264
412.306	pos	Norcholic acid	Sterol Lipids	Bile acids and derivatives		C23H38O5	1.65431	0.00840196	2.37523	5.18818	61769.8	11905.9
427.173	pos	methyl 10,12,13,15-bisepidioxy-16-hydroperoxy-8E-octadecenoate	Fatty Acyls	Fatty Acids and Conjugates		C19H32O8	1.64379	0.0392615	-0.934163	0.523346	59431.3	113560
808.486	neg	Mycobactin S	Unclassified	Unclassified		C44H69N5O10	1.64124	0.0427788	-1.21569	0.430568	41937.8	97401.1
557.257	pos	7,8-Dihydrovomifoliol 9-[rhamnosyl-(1->6)-glucoside]	Fatty Acyls	Fatty acyl glycosides		C25H42O12	1.63972	0.00116429	1.35404	2.55627	78745	30804.7
457.207	pos	19-dimethylarsinoyl-nonadecanoic acid	Fatty Acyls	Other Fatty Acyls		C21H43AsO3	1.63751	0.00178438	0.980216	1.97276	99171.8	50270.6
216.051	neg	Lycoperdic acid	Carboxylic acids and derivatives	Amino acids, peptides, and analogues		C8H11NO6	1.63721	0.000111878	1.71902	3.29213	67706.5	20566.2
307.192	neg	9-L1-PhytoP	Fatty Acyls	Octadecanoids		C18H28O4	1.63383	0.00648971	1.20012	2.29758	85569.1	37243.1
430.265	pos	Sisomicin	Unclassified	Unclassified		C19H37N5O7	1.6317	0.0115943	0.764244	1.69848	127150	74861.1
225.113	neg	Jasmolone	Organooxygen compounds	Alcohols and polyols		C11H16O2	1.62484	0.000140198	2.36246	5.14245	58143	11306.5
677.246	pos	Icariin	Polyketides	Flavonoids		C33H40O15	1.62297	0.0458875	-1.00411	0.498579	54921.8	110157
395.064	neg	6-{[6-(2-carboxyeth-1-en-1-yl)-4-methoxy-2H-1,3-benzodioxol-5-yl]oxy}-3,4,5-trihydroxyoxane-2-carboxylic acid	Organooxygen compounds	Carbohydrates and carbohydrate conjugates		C17H18O12	1.62196	0.00366022	-2.18029	0.220631	13663.5	61929.4
207.065	pos	5-(3',4',5'-Trihydroxyphenyl)-gamma-valerolactone	Phenols	Benzenetriols and derivatives		C11H12O5	1.61419	0.00200856	0.94315	1.92272	98968.2	51472.9
837.464	neg	Sanguisorbin E	Prenol lipids	Terpene glycosides		C43H68O13	1.61307	0.0426541	0.585847	1.50092	156777	104454
340.06	neg	S1P Lyase Fluorogenic Substrate	Unclassified	Unclassified		C14H18NO8P	1.61065	0.0395675	2.46301	5.51366	62628.5	11358.8
257.19	pos	3-Deoxyestradiol	Unclassified	Unclassified		C18H24O	1.61023	0.0363729	-0.814192	0.568727	69130.8	121554
382.115	neg	1H-Indol-3-ylacetyl-myo-inositol	Indoles and derivatives	Indolyl carboxylic acids and derivatives		C16H19NO7	1.60228	0.0109351	1.43619	2.70606	75643.9	27953.5
401.16	pos	(R)-Byakangelicinn 2'-(3-methylbutanoate)	Coumarins and derivatives	Furanocoumarins		C22H26O8	1.60074	0.0017516	1.68451	3.21431	68356.4	21266.2
249.087	pos	2,4,6(1H,3H,5H)-Pyrimidinetrione, 5-(2-hydroxyethyl)-5-phenyl-	Unclassified	Unclassified		C12H12N2O4	1.58837	0.00072949	1.42523	2.68558	71486.8	26618.8
549.183	neg	(S)-Multifidol 2-[apiosyl-(1->6)-glucoside]	Organooxygen compounds	Carbohydrates and carbohydrate conjugates		C22H32O13	1.57586	0.00541089	1.33816	2.52828	74242.9	29365
237.069	pos	Zileuton	Benzothiophenes	1-benzothiophenes		C11H12N2O2S	1.5742	0.0175488	1.32225	2.50056	77390.8	30949.4
683.45	pos	PE-Cer(d14:2(4E,6E)/19:0)	Sphingolipids	Phosphosphingolipids		C35H69N2O6P	1.57325	0.0216736	3.09237	8.52898	52926.4	6205.48
260.161	pos	Gamma-glutamyl-Leucine	Carboxylic acids and derivatives	Amino acids, peptides, and analogues		C11H21N3O4	1.57236	0.0330436	0.480735	1.39545	180048	129024
613.41	pos	Glucosyl-3-keto-1,25R-hexacosanediol	Fatty Acyls	Fatty acyl glycosides		C32H62O8	1.56839	0.0222259	1.07477	2.10638	88789.5	42152.7
291.195	pos	Athanacalvic acid	Fatty Acyls	Fatty Acids and Conjugates		C18H26O3	1.55704	0.014121	0.630712	1.54833	130835	84501
266.16	pos	(E)-2-Methyl-2-buten-1-ol O-beta-D-Glucopyranoside	Fatty Acyls	Fatty acyl glycosides		C11H20O6	1.55694	0.0440752	0.411099	1.3297	209562	157601
565.194	neg	6-{[10-butanoyl-3-hydroxy-6-(3-hydroxypropyl)-2,2-dimethyl-8-oxo-2H,3H,4H,8H-pyrano[3,2-g]chromen-5-yl]oxy}-3,4,5-trihydroxyoxane-2-carboxylic acid	Coumarins and derivatives	Pyranocoumarins		C27H34O13	1.55618	0.00331409	0.934674	1.91146	92910.7	48607.2
755.205	neg	Kaempferol 3-rhamnosyl-(1->2)-glucosyl-(1->6)-galactoside	Polyketides	Flavonoids		C33H40O20	1.55499	0.00407332	0.967808	1.95587	89659.6	45841.4
721.454	neg	Antanapeptin C	Unclassified	Unclassified		C41H64N4O8	1.54275	0.0316649	2.46035	5.50351	56362.3	10241.2
311.142	pos	TIAPRIDE	Benzene and substituted derivatives	Benzenesulfonyl compounds		C15H24N2O4S	1.53985	0.0084331	1.35434	2.55681	71137.8	27822.9
377.081	neg	4-Hydroxylevamisole Glucuronide	Unclassified	Unclassified		C17H20N2O7S	1.53755	0.00139221	1.88877	3.70321	57533.4	15536.1
853.459	neg	Hovenidulcioside B1	Prenol lipids	Terpene glycosides		C44H70O16	1.52107	0.005684	1.38777	2.61674	67430.4	25768.8
315.073	neg	Phenylglucuronide	Organooxygen compounds	Carbohydrates and carbohydrate conjugates		C12H14O7	1.52048	0.0142685	0.764225	1.69846	109079	64222.2
655.312	pos	Coagulin R 3-glucoside	Steroids and steroid derivatives	Steroid lactones		C34H48O11	1.5183	0.0379905	0.588483	1.50366	147196	97891.4
839.481	neg	Hebevinoside III	Steroids and steroid derivatives	Steroidal glycosides		C43H70O13	1.51151	0.0121241	-0.867186	0.548215	52378.3	95543.4
803.494	pos	SQDG(16:0/14:0)	Glycerolipids	Glycosyldiradylglycerols		C40H76O12S	1.50665	0.0444426	5.05245	33.1847	46564.1	1403.18
228.232	pos	Myristamide	Fatty Acyls	Fatty amides		C14H29NO	1.50621	0.0144444	-0.573682	0.6719	91831.5	136674
355.212	pos	5-hydroperoxy-7-[3,5-epidioxy-2-(2-octenyl)-cyclopentyl]-6-heptenoic acid	Fatty Acyls	Fatty Acids and Conjugates		C19H30O6	1.50372	0.00487269	0.950794	1.93294	85214.4	44085.4
203.139	pos	ALANYL-dl-LEUCINE	Unclassified	Unclassified		C9H18N2O3	1.49658	0.00378148	0.781576	1.71901	98352.7	57214.8
418.207	pos	Corchoionoside B	Fatty Acyls	Fatty acyl glycosides		C19H28O9	1.4852	0.00269413	1.08594	2.12275	74882.1	35275.9
353.161	neg	ACRL Toxin II	Fatty Acyls	Fatty alcohols		C17H24O5	1.47916	0.00559497	1.82131	3.53402	57466.8	16261
246.115	pos	7-Mercaptoheptanoylthreonine	Unclassified	Unclassified		C11H21NO4S	1.47916	0.000667386	1.78675	3.45037	55943.4	16213.8
503.191	pos	Brusatol	Prenol lipids	Sesquiterpenoids		C26H32O11	1.47062	0.00301409	1.20818	2.31046	69269.7	29980.9
465.097	pos	Dalbinol	Polyketides	Flavonoids		C23H22O8	1.46785	0.00296663	1.38286	2.60785	62698.8	24042.4
590.242	neg	DEPMPO-biotin	Unclassified	Unclassified		C24H42N5O8PS	1.45117	0.0029282	-35.8457	1.6194e-11	6.24611e-07	38570.4
341.139	pos	5,7-Dihydroxy-8-C-(4-hydroxy-3-methyl-2-butenyl)flavanone	Unclassified	Unclassified		C20H20O5	1.44405	0.0340585	0.583831	1.49882	126563	84441.6
339.217	pos	[6]-Gingerdiol 3-acetate	Fatty Acyls	Fatty alcohol esters		C19H30O5	1.43058	0.0165293	2.38622	5.22784	47263.4	9040.71
521.251	pos	2-(2,4-dihydroxy-5-methoxyphenyl)-3-(3,7-dimethylocta-2,6-dien-1-yl)-5,7-dihydroxy-6-(3-methylbut-2-en-1-yl)-4H-chromen-4-one	Flavonoids	Flavones		C31H36O7	1.42943	2.35347e-05	2.84932	7.20663	41297.8	5730.53
583.204	neg	Diosbulbinoside F	Prenol lipids	Terpene glycosides		C26H34O12	1.4219	0.0134455	0.623969	1.54111	111675	72464.1
289.134	pos	Nb-p-Coumaroyltryptamine	Cinnamic acids and derivatives	Hydroxycinnamic acids and derivatives		C19H18N2O2	1.41313	0.00536326	0.826906	1.77388	85277.4	48074
291.196	pos	16-A1-PhytoP	Fatty Acyls	Octadecanoids		C18H28O4	1.40326	0.0325543	0.49645	1.41074	135344	95938.5
783.491	neg	3-O-(2-O-(2E-decenoyl)-alpha-L-rhamnopyranosyl-(1-2)-alpha-L-rhamnopyranosyl)-3-hydroxydecanoic acid	Fatty Acyls	Fatty acyl glycosides		C42H74O14	1.39599	0.00983344	1.09903	2.1421	67213.3	31377.3
308.295	pos	(-)-Dilophol	Prenol lipids	Isoprenoids		C20H34O	1.39368	0.0498875	-0.579551	0.669172	89505.2	133755
330.071	neg	Ulifloxacin	Unclassified	Unclassified		C16H16FN3O3S	1.39285	0.00203413	-3.55188	0.0852666	3276.7	38428.9
163.075	pos	Methyl cinnamate	Cinnamic acids and derivatives	Cinnamic acid esters		C10H10O2	1.39159	0.00351892	2.0297	4.0832	45631	11175.3
152.057	pos	8-Hydroxyadenine	Imidazopyrimidines	Purines and purine derivatives		C5H5N5O	1.38592	0.0462085	0.210849	1.15737	308810	266821
231.17	pos	6-nonenoylglycine	Carboxylic acids and derivatives	Amino acids, peptides, and analogues		C11H19NO3	1.38411	0.0142672	0.584665	1.49969	111815	74558.7
719.438	neg	3-O-(alpha-l-rhamnopyranosyl-(1-4)-beta-D-glucopyranosyl)-26-O-(beta-D-glucopyranosyl)-(25R)-spirost-5-en-3beta-ol	Sterol Lipids	Sterols		C40H66O12	1.3836	0.0072922	2.53705	5.804	41808.6	7203.42
401.109	neg	3,4,5-trihydroxy-6-[5-hydroxy-2-methoxy-4-(prop-2-en-1-yl)phenoxy]oxane-2-carboxylic acid	Cinnamic acids and derivatives	Hydroxycinnamic acids and derivatives		C16H20O9	1.38345	0.0230107	0.693583	1.6173	97560.9	60323.5
286.14	pos	Glycylprolylhydroxyproline	Carboxylic acids and derivatives	Amino acids, peptides, and analogues		C12H19N3O5	1.37867	0.00395431	1.0655	2.09289	67365.3	32187.7
203.053	pos	3-Deoxyarabinohexonic acid	Hydroxy acids and derivatives	Medium-chain hydroxy acids and derivatives		C6H12O6	1.3649	7.06987e-05	2.47058	5.54265	39579.3	7140.86
294.953	neg	(2R)-O-Phospho-3-sulfolactate	Unclassified	Unclassified		C3H7O9PS	1.36223	0.000656725	1.29741	2.45787	56460.8	22971.4
414.322	pos	24-Nor-5beta-cholane-3alpha,7alpha,12alpha,22,23-pentol	Unclassified	Unclassified		C23H40O5	1.36066	0.0196694	3.46633	11.0528	38276.7	3463.09
500.157	neg	4'-Desmethylpapaverine glucuronide	Unclassified	Unclassified		C25H27NO10	1.35503	0.0305125	-0.841495	0.558065	46340.2	83037.3
247.206	pos	Ginsenoyne J	Fatty Acyls	Fatty alcohols		C17H26O	1.34634	0.0490179	-0.782637	0.581303	52159.7	89728.9
247.129	pos	L-beta-aspartyl-L-leucine	Peptidomimetics	Hybrid peptides		C10H18N2O5	1.3463	0.041056	0.441244	1.35777	143515	105699
558.191	pos	N,N'-Bis(g-glutamyl)-3,3'-(1,2-propylenedithio)dialanine	Carboxylic acids and derivatives	Amino acids, peptides, and analogues		C19H32N4O10S2	1.34333	0.00369671	2.40635	5.30133	39956.2	7537.01
329.087	neg	p-Cresol glucuronide	Organooxygen compounds	Carbohydrates and carbohydrate conjugates		C13H16O7	1.33815	0.00301465	-3.21941	0.107364	3922.52	36534.7
251.031	pos	4-Hydroxymethyl-3-methoxyphenoxyacetic acid	Unclassified	Unclassified		C10H12O5	1.3329	0.0120157	-1.10587	0.464621	29633.4	63779.6
360.165	pos	Sphalleroside A	Organooxygen compounds	Carbohydrates and carbohydrate conjugates		C16H22O8	1.33203	0.0033472	2.44884	5.45977	38659.2	7080.74
321.962	pos	[Nitrilotris(methylene)]trisphosphonic acid	Organic phosphonic acids and derivatives	Organic phosphonic acids		C3H12NO9P3	1.32132	0.0069266	0.9337	1.91017	66890.1	35017.9
349.237	pos	15R-PGE2 methyl ester	Fatty Acyls	Eicosanoids		C21H34O5	1.31953	0.00353561	2.04822	4.13594	40859.3	9879.07
265.155	pos	Phenylalanyl-Valine	Carboxylic acids and derivatives	Amino acids, peptides, and analogues		C14H20N2O3	1.31887	0.00332765	0.788699	1.72752	75700.7	43820.6
362.051	neg	Guanidylic acid (guanosine monophosphate)	Unclassified	Unclassified		C10H14N5O8P	1.3066	0.00587647	-2.02293	0.246057	10351.2	42068.2
685.287	pos	6-{[2-(2,4-dihydroxyphenyl)-5-hydroxy-3-(4-hydroxy-3,7-dimethylocta-2,6-dien-1-yl)-6-(3-methylbut-2-en-1-yl)-4-oxo-3,4-dihydro-2H-1-benzopyran-7-yl]oxy}-3,4,5-trihydroxyoxane-2-carboxylic acid	Flavonoids	Flavonoid glycosides		C36H44O13	1.30596	0.0196548	-1.13105	0.456583	27747	60771.1
297.119	neg	2,3-Butanediol glucoside	Organooxygen compounds	Carbohydrates and carbohydrate conjugates		C10H20O7	1.30352	0.00529526	0.755193	1.68786	77648.6	46004.3
851.444	neg	Acetyldigitoxin	Steroids and steroid derivatives	Steroid lactones		C43H66O14	1.30217	0.0199373	2.57051	5.94018	38327.1	6452.18
265.18	pos	(6E,8S,10Z)-8-hydroxy-3-oxohexadecadienoic acid	Unclassified	Unclassified		C16H26O4	1.29863	0.0146818	-1.05525	0.481214	29873.6	62079.6
427.104	neg	Mollicellin B	Benzopyrans	1-benzopyrans		C21H18O7	1.29392	0.000859774	1.4768	2.78331	47454.4	17049.6
417.177	neg	2-[4-(3-Hydroxypropyl)-2-methoxyphenoxy]-1,3-propanediol 1-glucoside	Organooxygen compounds	Carbohydrates and carbohydrate conjugates		C19H30O10	1.28711	0.00157214	4.65381	25.173	31120.1	1236.25
342.337	pos	3-Methyl-3-butenyl hexadecanoate	Fatty Acyls	Fatty esters		C21H40O2	1.28038	0.00365678	-1.97393	0.254559	10301.7	40468.8
514.16	neg	Indol-3-ylacetyl-myo-inositol L-arabinoside	Unclassified	Unclassified		C21H27NO11	1.28019	0.0134584	0.685663	1.60844	85319.2	53044.7
827.424	neg	PHODA-PI	Glycerophospholipids	Oxidized glycerophospholipids		C37H67O15P	1.27238	0.0220228	-0.913357	0.530948	36081.8	67957.4
203.139	pos	Leu Ala	Unclassified	Unclassified		C9H18N2O3	1.26997	0.0118639	0.592013	1.50735	91394.2	60632.4
853.458	neg	Sarsasapogenin 3-[4''-glucosyl-6''-arabinosylglucoside]	Fatty Acyls	Fatty alcohols		C44H72O17	1.2685	0.0309818	1.56016	2.94887	47152.7	15990.1
839.481	neg	Hebevinoside XII	Prenol lipids	Sesquiterpenoids		C43H70O13	1.26842	0.015065	-0.662965	0.631579	52331.8	82858.7
226.996	neg	2-Oxo-4-phosphonobutanoate	Unclassified	Unclassified		C4H7O6P	1.2623	3.38367e-06	2.75947	6.77145	32771.2	4839.61
346.15	pos	Ethylvanillin glucoside	Organooxygen compounds	Carbohydrates and carbohydrate conjugates		C15H20O8	1.26064	0.00322144	0.890759	1.85415	62606.6	33765.6
851.517	neg	Prostaglandin PGE2 1-glyceryl ester	Fatty Acyls	Eicosanoids		C23H38O7	1.24994	0.0218933	-1.08816	0.470362	27383.9	58218.8
277.156	neg	Phenylalanyl-Isoleucine	Carboxylic acids and derivatives	Amino acids, peptides, and analogues		C15H22N2O3	1.2485	0.00112645	1.05853	2.08281	53652.3	25759.5
104.071	pos	γ-Aminobutryic acid	Unclassified	Unclassified		C4H9NO2	1.24769	0.0251929	-0.606062	0.656987	60085.7	91456.5
323.187	neg	7-hydroxy-10E,16-heptadecadien-8-ynoic acid	Fatty Acyls	Fatty Acids and Conjugates		C17H26O3	1.24512	0.0122702	0.88419	1.84573	62821.7	34036.3
219.134	pos	Threoninyl-Valine	Carboxylic acids and derivatives	Amino acids, peptides, and analogues		C9H18N2O4	1.23756	0.0262786	0.516159	1.43014	103459	72341.9
365.23	pos	2,3-Dinor-TXB1	Fatty Acyls	Eicosanoids		C19H34O5	1.23291	0.01198	0.705691	1.63093	75028.5	46003.6
281.175	pos	Tetranor-PGE1	Unclassified	Unclassified		C16H26O5	1.23286	0.0242007	0.519504	1.43346	100489	70102.6
372.274	pos	Sphingofungin B	Sphingolipids	Sphingoid bases		C20H39NO6	1.22925	0.000551522	1.5515	2.93122	40494.9	13815
198.185	pos	cis-Quinceoxepane	Oxepanes	Unclassified		C12H20O	1.22916	0.0263814	-0.741528	0.598105	45934.5	76800.1
389.065	neg	Torosaflavone C	Polyketides	Flavonoids		C22H16O8	1.22891	0.000481148	1.85977	3.62949	36512.6	10060
702.423	neg	Spinosyn P	Unclassified	Unclassified		C39H61NO10	1.22705	0.0317337	2.93541	7.64972	33481.7	4376.85
476.161	pos	FMLP	Unclassified	Unclassified		C21H31N3O5S	1.22562	0.0446405	-0.920258	0.528415	36264.2	68628.3
160.076	pos	Echinopsine	Unclassified	Unclassified		C10H9NO	1.21965	0.0169175	0.91987	1.89194	59114.9	31245.6
783.491	neg	Ginsenoside Rg3	Prenol lipids	Triterpenoids		C42H72O13	1.21929	0.0245211	1.97329	3.92663	38013.8	9681.02
414.059	neg	Cephaloridine	Unclassified	Unclassified		C19H17N3O4S2	1.21928	0.0436154	-0.680841	0.623802	51420.7	82431.2
333.027	neg	5'-(3',4'-Dihydroxyphenyl)-gamma-valerolactone sulfate	Organic sulfuric acids and derivatives	Arylsulfates		C11H12O7S	1.21731	0.00843899	-1.5443	0.342863	14583.4	42534.2
373.178	pos	18S-Resolvin E2	Fatty Acyls	Eicosanoids		C20H30O4	1.20764	9.74374e-05	7.88212	235.915	25489.1	108.044
377.101	neg	Velloquercetin 3,3'-dimethyl ether	Polyketides	Flavonoids		C22H20O7	1.20517	0.000178648	2.19295	4.5724	32498.7	7107.57
404.155	pos	6-[3-(4-carboxy-2-hydroxybutyl)phenoxy]-3,4,5-trihydroxyoxane-2-carboxylic acid	Saccharolipids	Unclassified		C17H22O10	1.20487	0.00240539	1.0947	2.13569	49767.3	23302.7
475.24	pos	Pangamic acid	Carboxylic acids and derivatives	Amino acids, peptides, and analogues		C20H40N2O8	1.20412	0.000923364	1.24594	2.37174	45398.6	19141.5
459.216	neg	Methyl reserpate	Unclassified	Unclassified		C23H30N2O5	1.20388	0.00281036	2.44212	5.43439	31725.9	5837.98
567.209	neg	Isolariciresinol 9-O-beta-D-glucoside	Lignan glycosides	Unclassified		C26H34O11	1.20189	0.0293717	0.496129	1.41042	101691	72099.8
267.134	pos	Phenylalanyl-Threonine	Carboxylic acids and derivatives	Amino acids, peptides, and analogues		C13H18N2O4	1.20153	0.00500916	0.745376	1.67641	66636.2	39749.3
417.141	neg	Citrusin E	Organooxygen compounds	Carbohydrates and carbohydrate conjugates		C17H24O9	1.19955	0.000921295	1.58632	3.00282	37933.8	12632.7
899.491	neg	PI(16:1(9Z)/20:5(5Z,8Z,11Z,14Z,17Z))	Glycerophospholipids	Glycerophosphoinositols		C45H75O13P	1.19929	0.00118262	3.22959	9.38002	28253.2	3012.06
275.055	pos	Alloathyriol	Benzopyrans	1-benzopyrans		C14H10O6	1.19866	0.00285565	0.930953	1.90653	54448.9	28559.1
707.182	pos	Kaempferol 3-[2''',3''',5'''-triacetyl-alpha-L-arabinofuranosyl-(1->6)-glucoside	Polyketides	Flavonoids		C32H34O18	1.19815	1.3777e-05	2.10463	4.30088	32709.6	7605.34
391.284	pos	D8'-Merulinic acid A	Benzene and substituted derivatives	Benzoic acids and derivatives		C24H38O4	1.19749	0.00833676	-0.640854	0.641333	47321.1	73785.5
205.137	pos	(all-E)-1,7,9-Heptadecatriene-11,13,15-triyne	Unsaturated hydrocarbons	Enynes		C17H18	1.19708	0.0155525	1.01112	2.01547	53244.2	26417.8
450.162	neg	(+/-)-6-Acetonyldihydrochelerythrine	Unclassified	Unclassified		C24H23NO5	1.19586	1.77346e-05	2.1327	4.38537	32424.5	7393.79
302.066	neg	10-Acetyl-3,7-dihydroxyphenoxazine	Unclassified	Unclassified		C14H11NO4	1.19389	2.07563e-06	4.13687	17.5923	26527.2	1507.89
311.222	pos	trans-EKODE-(E)-Ib	Unclassified	Unclassified		C18H30O4	1.19	0.014419	1.32594	2.50697	43756.9	17454.1
643.225	neg	Binapacryl	Unclassified	Unclassified		C15H18N2O6	1.18763	0.00104019	2.80636	6.99517	29423.1	4206.19
711.143	neg	Caffeoyl C1-glucuronide	Cinnamic acids and derivatives	Hydroxycinnamic acids and derivatives		C15H16O10	1.18417	0.0469484	-0.637786	0.642699	53835.7	83765.1
281.15	pos	Valyl-Tyrosine	Carboxylic acids and derivatives	Amino acids, peptides, and analogues		C14H20N2O4	1.18076	0.0105605	0.661144	1.58134	71934.4	45489.6
202.072	neg	N-acetyl-L-2-aminoadipate(2-)	Carboxylic acids and derivatives	Amino acids, peptides, and analogues		C8H13NO5	1.1796	0.000752094	1.52331	2.87451	38573.2	13419.1
683.473	neg	Muricatin C	Fatty Acyls	Fatty alcohols		C37H66O8	1.17937	0.0103276	1.4679	2.7662	39969.9	14449.4
349.237	pos	15-methyl-15R-PGD2	Fatty Acyls	Eicosanoids		C21H34O5	1.1773	0.00489781	1.79043	3.45917	35057.4	10134.6
541.138	pos	3,4,5-trihydroxy-6-{[4-hydroxy-2,5-bis(hydroxymethyl)-5-{[3,4,5-trihydroxy-6-(hydroxymethyl)oxan-2-yl]oxy}oxolan-3-yl]oxy}oxane-2-carboxylic acid	Organooxygen compounds	Carbohydrates and carbohydrate conjugates		C18H30O17	1.17466	6.71165e-05	2.40495	5.29618	29755.9	5618.37
279.16	neg	Brefeldin A	Unclassified	Unclassified		C16H24O4	1.17408	0.00173313	4.07268	16.8267	25896.1	1538.99
382.183	neg	Istamycin AO	Unclassified	Unclassified		C13H27N3O7	1.1711	0.0252962	-35.3734	2.24675e-11	6.24611e-07	27800.7
253.118	pos	3'-Hydroxyhexobarbital	Diazines	Pyrimidines and pyrimidine derivatives		C12H16N2O4	1.16899	0.00620465	0.711214	1.63718	65384.8	39937.4
887.443	neg	Pectenotoxin 7	Macrolides and analogues	Pectenotoxins and derivatives		C47H68O16	1.16176	0.00635895	1.41178	2.66066	39048.9	14676.4
219.102	pos	Carboxy-ibuprofen	Phenylpropanoic acids	Unclassified		C13H16O4	1.15712	0.0082882	0.669537	1.59056	68475.9	43051.4
291.067	neg	Chromone	Benzopyrans	1-benzopyrans		C9H6O2	1.15387	0.0476823	0.688438	1.61154	77158	47878.5
593.188	neg	Ambofuracin	Polyketides	Flavonoids		C27H32O12	1.15368	0.00938797	1.55536	2.93908	38875.6	13227.1
367.248	pos	15-methyl-15S-PGE2	Fatty Acyls	Eicosanoids		C21H34O5	1.15353	0.00209499	1.89962	3.73115	32190.4	8627.47
835.45	neg	Lucyoside M	Prenol lipids	Terpene glycosides		C44H68O15	1.15328	0.00330272	2.63625	6.21714	28210.9	4537.61
333.204	pos	Auxin b	Prenol lipids	Monoterpenoids		C18H30O4	1.14694	0.013712	0.746091	1.67724	61814.4	36854.8
415.198	neg	5-Megastigmen-7-yne-3,9-diol 9-glucoside	Fatty Acyls	Fatty acyl glycosides		C19H30O7	1.14613	0.0486239	0.461388	1.37687	103184	74941.5
209.117	pos	12-oxo-5E,8E,10Z-dodecatrienoic acid	Fatty Acyls	Fatty Acids and Conjugates		C12H16O3	1.14465	0.000481908	2.2969	4.91402	29351.3	5972.97
308.992	neg	Methylgallic acid-O-sulphate	Benzene and substituted derivatives	Benzoic acids and derivatives		C8H8O8S	1.14224	0.00972262	0.870857	1.82875	56157.3	30708.1
339.217	pos	Piperonyl butoxide	Unclassified	Unclassified		C19H30O5	1.13791	0.00187846	0.977276	1.96874	47470.1	24111.8
269.087	pos	2(α-D-Mannosyl)-D-glycerate	Unclassified	Unclassified		C9H16O9	1.13193	0.00115011	-0.381418	0.767683	75590.8	98466.2
695.417	neg	PG(13:0/14:1(9Z))	Glycerophospholipids	Glycerophosphoglycerols		C33H63O10P	1.12792	0.0410074	-0.687472	0.620941	43228.9	69618.3
614.413	pos	3'-N-Acetyl-4'-O-(10,12-octadecadienoyl)fusarochromanone	Fatty Acyls	Lineolic acids and derivatives		C35H52N2O6	1.12643	0.021432	1.65918	3.15838	35041.9	11094.9
429.118	pos	5-hydroxy-2-(4-hydroxyphenyl)-7-methoxy-8-[3,4,5-trihydroxy-6-(hydroxymethyl)oxan-2-yl]-4H-chromen-4-one	Fatty Acyls	Fatty amides		C22H22O10	1.12127	0.00023211	1.87476	3.66739	30369.8	8281.03
288.203	pos	Leucyl-Arginine	Carboxylic acids and derivatives	Amino acids, peptides, and analogues		C12H25N5O3	1.11616	0.00117582	1.05709	2.08073	42813.4	20576.1
345.08	neg	Azaserine	Unclassified	Unclassified		C5H7N3O4	1.11495	0.00639937	-2.23002	0.213156	6281.84	29470.6
795.447	neg	PI(15:1(9Z)/18:4(6Z,9Z,12Z,15Z))	Glycerophospholipids	Glycerophosphoinositols		C42H71O13P	1.1142	0.0180812	1.30999	2.47941	42912.6	17307.6
336.073	neg	2,8-Dihydroxyquinoline-beta-D-glucuronide	Organooxygen compounds	Carbohydrates and carbohydrate conjugates		C15H15NO8	1.11276	0.000141587	2.13095	4.38007	27972.2	6386.25
355.175	pos	Propofol glucuronide	Organooxygen compounds	Carbohydrates and carbohydrate conjugates		C18H26O7	1.11263	0.00253345	2.32349	5.00541	28655.8	5724.96
160.076	pos	6-Methoxyquinoline	Unclassified	Unclassified		C10H9NO	1.11108	0.0240294	0.487169	1.40169	85703	61142.5
253.118	pos	Alanyl-Tyrosine	Carboxylic acids and derivatives	Amino acids, peptides, and analogues		C12H16N2O4	1.11046	0.000406891	1.28304	2.43352	36956.6	15186.5
353.269	pos	MG(0:0/18:3(9Z,12Z,15Z)/0:0)	Fatty Acyls	Lineolic acids and derivatives		C21H36O4	1.11014	0.0422867	1.89849	3.72824	33524.7	8992.12
741.224	pos	Kaempferol 3-isorhamninoside	Polyketides	Flavonoids		C33H40O19	1.10556	0.00300055	0.898452	1.86406	47801	25643.4
373.128	pos	HAEMATOXYLONE, TETRAMETHYL-	Unclassified	Unclassified		C20H20O7	1.10495	0.00632764	0.764168	1.69839	56063	33009.5
277.166	pos	p-Coumaroylagmatine	Unclassified	Unclassified		C14H20N4O2	1.1012	0.000178693	2.17761	4.52403	27281.9	6030.45
687.252	neg	Halistanol sulfate	Unclassified	Unclassified		C29H52O12S3	1.09793	0.0025451	2.60625	6.08917	25622.9	4207.95
357.133	pos	Kenusanone J	Polyketides	Flavonoids		C20H20O6	1.09656	0.0143019	0.649157	1.56825	63007.3	40176.8
669.284	pos	(R)-6'-O-(4-Geranyloxy-2-hydroxycinnamoyl)-marmin	Coumarins and derivatives	Furanocoumarins		C38H46O8	1.09544	0.0390219	3.64022	12.4685	25616.7	2054.51
288.203	pos	Isoleucyl-Arginine	Carboxylic acids and derivatives	Amino acids, peptides, and analogues		C12H25N5O3	1.09345	0.00271862	1.05813	2.08224	41816.1	20082.3
237.123	pos	Phenylalanyl-Alanine	Carboxylic acids and derivatives	Amino acids, peptides, and analogues		C12H16N2O3	1.0923	0.000154356	1.81665	3.52263	29197	8288.42
412.306	pos	Gemeprost	Unclassified	Unclassified		C23H38O5	1.08784	0.019085	2.95751	7.76782	25530.2	3286.66
247.169	pos	11Z-Hexadecen-7,9-diynoic acid	Fatty Acyls	Fatty Acids and Conjugates		C16H22O2	1.08033	0.00424908	1.06799	2.09652	40201.5	19175.4
357.119	neg	3-Hydroxychavicol 1-glucoside	Organooxygen compounds	Carbohydrates and carbohydrate conjugates		C15H20O7	1.0799	0.000571626	1.58383	2.99764	30714	10246.1
611.204	neg	L-Galacto-2-heptulose	Organooxygen compounds	Carbohydrates and carbohydrate conjugates		C21H42O21	1.07978	0.0235071	-0.900398	0.535739	26700.8	49839.2
181.014	neg	6-hydroxy-2H-1,3-benzodioxole-5-carboxylic acid	Benzene and substituted derivatives	Benzoic acids and derivatives		C8H6O5	1.07417	0.00770145	0.734069	1.66332	54188.1	32578.2
309.064	neg	D-1-Aminopropan-2-ol O-phosphate	Unclassified	Unclassified		C3H10NO4P	1.07279	0.00984273	-1.28748	0.409666	15271.1	37276.9
755.473	neg	17-F4-NeuroP	Fatty Acyls	Docosanoids		C22H34O5	1.0727	0.036537	-0.680616	0.623899	39399.2	63149.9
294.145	pos	N-lactoyl-Tryptophan	Carboxylic acids and derivatives	Amino acids, peptides, and analogues		C14H16N2O4	1.07248	0.0109159	0.645339	1.56411	61011.5	39007.3
550.192	pos	3,4,5-trihydroxy-6-[5-hydroxy-2-(6-hydroxy-3-oxo-2,3-dihydro-1-benzofuran-2-yl)-3-methoxy-4-(3-methylbut-2-en-1-yl)phenoxy]oxane-2-carboxylic acid	Flavonoids	Biflavonoids and polyflavonoids		C26H28O12	1.0686	0.00626585	0.966195	1.95368	44880.4	22972.2
295.165	pos	3'-Deaminofusarochromanone	Benzopyrans	1-benzopyrans		C15H19NO4	1.0668	0.00301468	0.907437	1.87571	44800	23884.3
939.515	neg	Chlorophyll d	Tetrapyrroles and derivatives	Chlorins		C54H70MgN4O6	1.06456	0.049483	-0.84972	0.554892	29311.2	52823.2
289.134	pos	2,5-Dibenzyl-3-hydroxy-6-methoxypyrazine	Diazines	Pyrazines		C19H18N2O2	1.06344	0.000856272	1.24001	2.362	35381.8	14979.6
291.196	pos	16-J1-PhytoP	Fatty Acyls	Octadecanoids		C18H28O4	1.06101	0.0361038	0.723798	1.65152	57062.9	34551.7
260.161	pos	Isoleucyl-Glutamine	Carboxylic acids and derivatives	Amino acids, peptides, and analogues		C11H21N3O4	1.06072	0.0132722	0.615977	1.5326	62334.9	40672.7
189.124	pos	Alanyl-Valine	Carboxylic acids and derivatives	Amino acids, peptides, and analogues		C8H16N2O3	1.05852	0.00635024	0.705955	1.63122	53811.3	32988.3
311.222	pos	9S-hydroxy-12R,13S-epoxy-10E,15Z-octadecadienoic acid	Unclassified	Unclassified		C18H30O4	1.05649	0.0153753	0.86807	1.82522	46498.4	25475.5
383.127	pos	(1(10)E,4E,6a,8b)-8-Angeloyloxy-14-oxo-1(10),4,11(13)-germacratrien-12,6-olide	Prenol lipids	Terpene lactones		C20H24O5	1.05429	0.0115049	1.41704	2.67037	32734	12258.2
825.408	neg	PKODA-PI	Glycerophospholipids	Oxidized glycerophospholipids		C37H65O15P	1.0538	0.00425687	-2.01569	0.247297	6705.14	27113.7
231.17	pos	Leucyl-Valine	Carboxylic acids and derivatives	Amino acids, peptides, and analogues		C11H22N2O3	1.05279	0.0139575	0.616299	1.53294	61292.5	39983.7
233.15	pos	Leucyl-Threonine	Carboxylic acids and derivatives	Amino acids, peptides, and analogues		C10H20N2O4	1.05086	0.0299999	0.562594	1.47692	70856.2	47975.6
293.248	pos	Methyl linolenate	Unclassified	Unclassified		C19H32O2	1.04557	0.0272175	0.581354	1.49625	66419	44390.2
281.175	pos	Prehumulinic acid	Vinylogous acids	Unclassified		C16H24O4	1.04326	0.0017715	1.62377	3.0818	28574.1	9271.91
329.15	pos	3,4-dihydroxy-1-methyl-4,5-diphenylpiperidine-2,6-dione	Stilbenes	Unclassified		C18H17NO4	1.02992	0.000221753	1.54225	2.91248	28359.2	9737.15
394.223	pos	16a-Hydroxyprednisolone	Unclassified	Unclassified		C21H28O6	1.02873	0.00140339	1.34062	2.5326	30898.4	12200.3
319.144	pos	Panaxydol chlorohydrine	Fatty Acyls	Fatty alcohols		C17H25ClO2	1.02561	0.00230704	2.01114	4.031	24944.8	6188.25
304.103	pos	Pyrocatechol glucuronide	Unclassified	Unclassified		C12H14O8	1.0227	0.000765962	-0.783373	0.581007	25626	44106.1
359.099	neg	6-O-Acetylarbutin	Organooxygen compounds	Carbohydrates and carbohydrate conjugates		C14H18O8	1.02172	0.0174376	0.578455	1.49325	62507.7	41860.2
274.105	neg	Asparaginyl-Proline	Carboxylic acids and derivatives	Amino acids, peptides, and analogues		C9H15N3O4	1.01853	0.00721667	-1.48195	0.358004	10820.3	30224
397.165	pos	6'',6''-Dimethylpyrano[2'',3'':6',5']-2'-hydroxy-3,4,4'-trimethoxychalcone	Unclassified	Unclassified		C23H24O6	1.01431	0.00308569	0.885454	1.84735	40760.9	22064.6
410.254	pos	14-Hydroperoxy-H4-neuroprostane	Unclassified	Unclassified		C22H32O6	1.00953	0.0413798	0.526544	1.44047	71419.7	49580.7
226.966	neg	5-Sulfo-1,3-benzenedicarboxylic acid	Benzene and substituted derivatives	Benzenesulfonic acids and derivatives		C8H6O7S	1.00274	0.0137669	0.594763	1.51022	57700.3	38206.4

## Sheet: Table S6.
Table S6. Differential metabolites in WT-Drought vs WT-CK.
m/z	Ion mode	Metabolites	Class	Sub Class	kegg	Formula	VIP	P-value	log2(FC)	FC	average(WT-Drought)	average(WT-CK)
328.045	neg	Adenosine monophosphate	Purine nucleotides	Purine ribonucleotides	C00020	C10H14N5O7P	1.29768	0.00662849	-2.4797	0.179282	9784.28	54574.8
130.05	pos	L-Glutamic acid	Carboxylic acids and derivatives	Amino acids, peptides, and analogues	C00025	C5H9NO4	7.19235	0.00763891	-1.00831	0.497128	1.36479e+06	2.74535e+06
191.02	neg	Oxoglutaric acid	Keto acids and derivatives	Gamma-keto acids and derivatives	C00026	C5H6O5	5.77627	6.04883e-06	0.37058	1.29287	3.67056e+06	2.83907e+06
606.075	neg	Uridine diphosphate-N-acetylglucosamine	Pyrimidine nucleotides	Pyrimidine nucleotide sugars	C00043	C17H27N3O17P2	1.05213	1.81141e-05	-0.986122	0.504833	28080.4	55623.1
565.048	neg	UDP-D-galactose	Pyrimidine nucleotides	Pyrimidine nucleotide sugars	C00052	C15H24N2O17P2	3.1872	2.17378e-05	-1.51669	0.349486	135870	388772
175.119	pos	L-Arginine	Carboxylic acids and derivatives	Amino acids, peptides, and analogues	C00062	C6H14N4O2	2.47694	0.000264757	-0.880553	0.543159	184086	338917
145.062	neg	L-Glutamine	Carboxylic acids and derivatives	Amino acids, peptides, and analogues	C00064	C5H10N2O3	3.28652	0.00137006	-0.608367	0.655939	523492	798082
131.083	neg	Ornithine	Carboxylic acids and derivatives	Amino acids, peptides, and analogues	C00077	C5H12N2O2	1.03421	0.000181388	-1.12958	0.457049	22514	49259.5
113.035	pos	Uracil	Diazines	Pyrimidines and pyrimidine derivatives	C00106	C4H4N2O2	1.69734	0.0341511	-0.391372	0.762404	271632	356284
611.142	neg	Oxidized glutathione	Carboxylic acids and derivatives	Amino acids, peptides, and analogues	C00127	C20H32N6O12S2	1.0733	0.00131469	-0.732762	0.601751	43783.7	72760.5
133.014	neg	Malic acid	Hydroxy acids and derivatives	Beta hydroxy acids and derivatives	C00149	C4H6O5	2.15882	0.00420851	-0.169756	0.888993	978789	1.10101e+06
133.061	pos	L-Asparagine	Carboxylic acids and derivatives	Amino acids, peptides, and analogues	C00152	C4H8N2O3	1.71182	0.0287875	-1.17802	0.441957	67248.4	152160
120.066	pos	L-Threonine	Carboxylic acids and derivatives	Amino acids, peptides, and analogues	C00188	C4H9NO3	1.16479	0.0436135	-0.475879	0.719029	104295	145050
387.115	neg	D-Maltose	Organooxygen compounds	Carbohydrates and carbohydrate conjugates	C00208	C12H22O11	2.12658	0.00581222	-0.717093	0.608322	185494	304928
312.095	neg	Adenosine	Purine nucleosides	Unclassified	C00212	C10H13N5O4	3.12858	0.00128973	-0.871829	0.546453	301676	552062
152.057	pos	Guanine	Imidazopyrimidines	Purines and purine derivatives	C00242	C5H5N5O	2.66692	0.000482775	-0.432635	0.740908	513085	692508
807.491	neg	Hebevinoside I	Organooxygen compounds	Carbohydrates and carbohydrate conjugates	C00243	C44H72O13	1.08539	0.0311574	0.747514	1.6789	82872.1	49361.1
117.021	neg	Hypoxanthine	Imidazopyrimidines	Purines and purine derivatives	C00262	C5H4N4O	1.04864	0.0261073	-0.29412	0.81557	139890	171524
293.098	pos	edetate	Carboxylic acids and derivatives	Tetracarboxylic acids and derivatives	C00284	C10H16N2O8	1.10801	5.03106e-05	-1.46283	0.36278	17495.1	48225.2
243.062	neg	Uridine	Pyrimidine nucleosides	Unclassified	C00299	C9H12N2O6	3.71347	1.62561e-05	-0.57238	0.672506	705284	1.04874e+06
174.088	neg	Citrulline	Carboxylic acids and derivatives	Amino acids, peptides, and analogues	C00327	C6H13N3O3	1.01557	0.000487907	-1.18566	0.439624	20382.6	46363.8
282.085	neg	Guanosine	Purine nucleosides	Unclassified	C00387	C10H13N5O5	3.0447	7.96166e-07	-0.538836	0.688326	508943	739393
132.03	neg	D-Aspartic acid	Carboxylic acids and derivatives	Amino acids, peptides, and analogues	C00402	C4H7NO4	1.70555	0.0216544	-0.218986	0.859169	487439	567338
173.009	neg	Aconitic acid	Carboxylic acids and derivatives	Tricarboxylic acids and derivatives	C00417	C6H6O6	1.46742	0.00029258	0.69632	1.62037	141803	87512.9
113	pos	Lactaldehyde	Organooxygen compounds	Carbonyl compounds	C00424	C3H6O2	1.71533	0.000219286	0.811344	1.75485	171509	97734.3
223.061	neg	Sinapic acid	Cinnamic acids and derivatives	Hydroxycinnamic acids and derivatives	C00482	C11H12O5	1.14915	0.0421448	0.971133	1.96038	81954.6	41805.5
761.598	neg	SM(d18:0/22:3(10Z,13Z,16Z))	Sphingolipids	Phosphosphingolipids	C00550	C45H85N2O6P	21.3148	0.000321275	-0.585613	0.666366	2.26743e+07	3.40268e+07
328.045	neg	cAMP	Purine nucleotides	Cyclic purine nucleotides	C00575	C10H12N5O6P	1.63312	0.00678737	-2.43986	0.184302	15979.1	86700.9
967.528	neg	PIP(18:2(9Z,12Z)/20:1(11Z))	Glycerophospholipids	Glycerophosphoinositol phosphates	C00626	C47H86O16P2	2.39192	0.00882655	0.762043	1.69589	369820	218068
147.076	pos	D-Glutamine	Carboxylic acids and derivatives	Amino acids, peptides, and analogues	C00819	C5H10N2O3	4.30588	0.00700963	-0.682448	0.623107	817429	1.31186e+06
346.056	neg	Adenosine 2'-phosphate	Organooxygen compounds	Carbohydrates and carbohydrate conjugates	C00946	C10H14N5O7P	1.23285	0.00024312	-1.79779	0.287615	15449.2	53714.8
179.056	neg	D-Galactose	Organooxygen compounds	Carbohydrates and carbohydrate conjugates	C00984	C6H12O6	1.13583	0.0193322	-0.481151	0.716406	90998.7	127021
369.011	neg	Phosphoserine	Carboxylic acids and derivatives	Amino acids, peptides, and analogues	C01005	C3H8NO6P	1.03894	0.00399911	-1.74102	0.299158	11932.2	39885.9
323.029	neg	Pseudouridine 5'-phosphate	Organooxygen compounds	Carbohydrates and carbohydrate conjugates	C01168	C9H13N2O9P	1.1901	0.000451885	-1.34951	0.392426	23042.4	58717.8
333.059	neg	1-(sn-Glycero-3-phospho)-1D-myo-inositol	Glycerophospholipids	Glycerophosphoinositols	C01225	C9H19O11P	1.70748	0.0168167	0.300801	1.23183	445856	361947
330.06	pos	3'-AMP	Ribonucleoside 3'-phosphates	Unclassified	C01367	C10H14N5O7P	2.58577	0.000499308	-2.155	0.224533	48778.7	217245
115.004	neg	Maleic acid	Carboxylic acids and derivatives	Dicarboxylic acids and derivatives	C01384	C4H4O4	3.52957	0.000159144	0.914719	1.8852	673215	357105
182.081	pos	2-Hydroxycinnamic acid	Cinnamic acids and derivatives	Hydroxycinnamic acids and derivatives	C01772	C9H8O3	1.13127	0.021017	0.177176	1.13067	318117	281353
131.046	neg	D-Asparagine	Carboxylic acids and derivatives	Amino acids, peptides, and analogues	C01905	C4H8N2O3	1.59531	0.000145835	-0.984329	0.505461	65223.7	129038
607.257	neg	Protoporphyrin IX	Tetrapyrroles and derivatives	Porphyrins	C02191	C34H34N4O4	4.30202	0.000314097	-0.917616	0.529383	528318	997988
147.03	neg	D-Xylono-1,5-lactone	Lactones	Delta valerolactones	C02266	C5H8O5	1.57315	8.94538e-05	-0.40698	0.754201	191151	253448
349.111	neg	Guanidinosuccinic acid	Carboxylic acids and derivatives	Amino acids, peptides, and analogues	C03139	C5H9N3O4	1.02487	0.00160267	-0.904638	0.534167	30771.2	57605.9
331.055	neg	Glycineamideribotide	Glycinamide ribonucleotides	Unclassified	C03838	C7H15N2O8P	1.39501	0.00199781	-1.99108	0.251551	16729.1	66504.1
699.382	neg	all-trans-heptaprenyl diphosphate	Prenol lipids	Polyprenols	C04216	C35H60O7P2	3.55261	0.0318195	-0.53324	0.691001	829030	1.19975e+06
294.141	pos	5-Amino-6-ribitylamino uracil	Organooxygen compounds	Carbohydrates and carbohydrate conjugates	C04732	C9H16N4O6	1.78304	0.0279913	-0.889631	0.539752	109441	202762
282.12	pos	2'-O-Methyladenosine	Purine nucleosides	Unclassified	C04779	C11H15N5O4	1.02456	0.0319201	0.376202	1.29792	133148	102585
109.041	neg	Imidazole-4-acetaldehyde	Azoles	Imidazoles	C05130	C5H6N2O	1.13002	0.0313164	-0.364849	0.77655	132003	169987
299.098	neg	Galactosylglycerol	Glycerolipids	Glycosylglycerols	C05401	C9H18O8	2.00995	0.0364305	-1.90452	0.267105	43764.4	163848
165.04	neg	L-Lyxonate	Organooxygen compounds	Carbohydrates and carbohydrate conjugates	C05412	C5H10O6	1.81673	0.00136269	-0.607449	0.656356	160937	245198
180.124	pos	4-ethylamino-6-isopropylamino-1,3,5-triazin-2-ol	Triazines	1,3,5-triazines	C06552	C8H15N5O	1.32198	0.0395335	-0.35305	0.782927	188530	240802
355.158	neg	Hydroxyzine	Benzene and substituted derivatives	Diphenylmethanes	C07045	C21H27ClN2O2	1.5809	0.00176012	-1.23656	0.424383	47007.6	110767
679.312	neg	PROPIOMAZINE	Benzothiazines	Phenothiazines	C07405	C20H24N2OS	1.10349	0.00394642	-1.9898	0.251773	10785.5	42838.2
124.039	pos	Isonicotinic acid	Pyridines and derivatives	Pyridinecarboxylic acids and derivatives	C07446	C6H5NO2	1.11839	0.00681467	0.364611	1.28753	151686	117811
229.155	pos	Methoxamine	Benzene and substituted derivatives	Methoxybenzenes	C07513	C11H17NO3	1.92343	0.0144224	0.64809	1.56709	282067	179994
287.98	pos	Alendronic acid	Organic phosphonic acids and derivatives	Bisphosphonates	C07752	C4H13NO7P2	1.17212	0.00190509	0.367615	1.29022	158553	122888
326.091	pos	Flumazenil	Benzodiazepines	1,4-benzodiazepines	C07825	C15H14FN3O3	1.36814	0.0339345	-0.924513	0.526858	61337	116420
316.055	neg	Nilutamide	Azolidines	Imidazolidines	C08164	C12H10F3N3O4	1.11912	0.00419745	-0.547197	0.684349	70283.1	102701
420.047	neg	Glucoerucin	Organooxygen compounds	Carbohydrates and carbohydrate conjugates	C08409	C12H23NO9S3	1.35874	0.0372413	-0.537208	0.689103	122072	177146
477.065	neg	Neoglucobrassicin	Organooxygen compounds	Carbohydrates and carbohydrate conjugates	C08424	C17H22N2O10S2	2.21768	0.0333385	-0.553339	0.681441	310975	456349
126.091	pos	Proline betaine	Carboxylic acids and derivatives	Amino acids, peptides, and analogues	C10172	C7H13NO2	1.93715	0.0008306	-0.74043	0.598561	143958	240506
265.155	pos	(2E)-N-(4-aminobutyl)-3-(4-hydroxy-3-methoxyphenyl)prop-2-enimidic acid	Cinnamic acids and derivatives	Hydroxycinnamic acids and derivatives	C10497	C14H20N2O3	1.12077	0.000458704	0.911597	1.88113	67518.5	35892.6
245.186	pos	Leucyl-Leucine	Carboxylic acids and derivatives	Amino acids, peptides, and analogues	C11332	C12H24N2O3	1.20523	0.00164998	0.896388	1.8614	80377.6	43181.3
146.046	neg	N-Methyl-D-aspartic acid	Carboxylic acids and derivatives	Amino acids, peptides, and analogues	C12269	C5H9NO4	5.28925	0.000172318	-1.43141	0.370768	411536	1.10995e+06
322.274	pos	Drostanolone	Steroids and steroid derivatives	Androstane steroids	C14605	C20H32O2	1.21846	0.00954124	-0.897743	0.536726	46259.7	86188.7
311.222	pos	9S,11R,15S-trihydroxy-2,3-dinor-13E-prostaenoic acid-cyclo[8S,12R]	Fatty Acyls	Eicosanoids	C14795	C18H32O5	1.4844	0.0131951	0.537746	1.4517	194867	134234
701.21	neg	S-(2-Hydroxyethyl)glutathione	Carboxylic acids and derivatives	Amino acids, peptides, and analogues	C14875	C12H21N3O7S	1.11932	2.77268e-05	0.764079	1.69829	76152.5	44840.8
547.11	neg	6''-O-Malonyldaidzin	Isoflavonoids	Isoflavonoid O-glycosides	C16191	C24H22O12	1.16876	0.0313682	-1.13917	0.454021	32987.1	72655.4
819.455	neg	forskolin	Benzofurans	Benzofuranones	C17854	C22H34O7	1.19497	0.00105186	1.13878	2.20195	66300.7	30110
362.051	neg	Cyclic pyranopterin monophosphate	Pteridines and derivatives	Pterins and derivatives	C18239	C10H14N5O8P	1.08647	0.000125344	-0.715568	0.608966	46271.7	75984.2
335.074	pos	7-Hydroxymethyl-12-methylbenz[a]anthracene sulfate	Phenanthrenes and derivatives	Unclassified	C19562	C20H16O4S	1.06878	0.0129739	0.641076	1.55949	88535.3	56771.9
282.279	pos	2E,13Z-Octadecadienal	Fatty Acyls	Fatty aldehydes		C18H32O	37.9968	0.0260352	-0.525329	0.694801	9.1728e+07	1.32021e+08
721.366	neg	Gingerglycolipid A	Glycerolipids	Glycosylglycerols		C33H56O14	10.6174	0.00757995	-0.905348	0.533904	3.46409e+06	6.48822e+06
561.125	neg	6-(3-{5,7-dihydroxy-3-[(3,4,5-trihydroxyoxan-2-yl)oxy]-5H-chromen-2-yl}phenoxy)-3,4,5-trihydroxyoxane-2-carboxylic acid	Organooxygen compounds	Carbohydrates and carbohydrate conjugates		C26H28O15	8.29718	0.00795313	0.495098	1.40942	6.33707e+06	4.49624e+06
146.063	pos	2-(Methylthiomethyl)furan	Heteroaromatic compounds	Unclassified		C6H8OS	6.22627	8.04905e-05	1.00833	2.01158	1.91932e+06	954137
104.107	pos	(E)-2-Penten-1-ol	Organooxygen compounds	Alcohols and polyols		C5H10O	6.08374	0.00926818	-0.308877	0.80727	4.13271e+06	5.11936e+06
307.227	pos	10-HODTA methyl ester	Unclassified	Unclassified		C19H30O3	5.84146	0.0324732	0.879923	1.84028	2.15422e+06	1.17059e+06
274.274	pos	C16 Sphinganine	Sphingolipids	Sphingoid bases		C16H35NO2	5.73671	0.0331579	-0.403851	0.755838	2.98238e+06	3.94579e+06
293.211	pos	12-OPDA	Unclassified	Unclassified		C18H28O3	5.14794	0.0326986	1.15389	2.22513	1.36849e+06	615012
309.243	pos	methyl 9,10-epoxy-12,15-octadecadienoate	Fatty Acyls	Fatty Acids and Conjugates		C19H32O3	5.01459	0.00768067	1.33485	2.52249	1.09573e+06	434385
577.157	neg	Kaempferol 3-rhamnoside-(1->2)-rhamnoside	Polyketides	Flavonoids		C27H30O14	4.71176	0.0079856	-0.161532	0.894075	5.11643e+06	5.7226e+06
178.036	pos	DL-Sulforaphane	Unclassified	Unclassified		C6H11NOS2	4.61347	0.00668269	0.253632	1.19221	3.52787e+06	2.95911e+06
657.292	pos	Trichilin A	Unclassified	Unclassified		C35H46O13	4.56984	0.00130826	0.638004	1.55617	1.49892e+06	963206
344.04	neg	Molybdopterin precursor Z	Pteridines and derivatives	Pterins and derivatives		C10H12N5O7P	4.27784	0.00597525	-0.747639	0.595577	711327	1.19435e+06
675.266	pos	Secoisotetrandrine	Isoquinolines and derivatives	Benzylisoquinolines		C38H40N2O8	4.23258	0.00099696	0.598618	1.51427	1.35693e+06	896098
791.496	neg	MGDG(18:3(9Z,12Z,15Z)/16:3(7Z,10Z,13Z))	Glycerolipids	Glycosyldiradylglycerols		C43H70O10	4.22256	0.0027715	-0.778547	0.582954	643574	1.10399e+06
838.487	neg	PS(15:0/22:6(4Z,7Z,10Z,13Z,16Z,19Z))	Glycerophospholipids	Glycerophosphoserines		C43H72NO10P	4.05103	0.00084893	-2.03891	0.243348	134446	552487
265.18	pos	12-Oxo-2,3-dinor-10,15-phytodienoic acid	Fatty Acyls	Eicosanoids		C16H24O3	4.04143	0.00219213	1.8262	3.54601	581265	163921
559.313	neg	1-NBD-decanoyl-2-decanoyl-sn-Glycerol	Unclassified	Unclassified		C29H46N4O8	3.96335	0.00772558	-0.691596	0.619168	687560	1.11046e+06
214.918	pos	Fosfomycin calcium	Unclassified	Unclassified		C3H5CaO4P	3.84228	7.31754e-05	-0.915507	0.530158	413527	780008
291.197	neg	9-hydroxy-10E,14Z-octadecadien-12-ynoic acid	Fatty Acyls	Octadecanoids		C18H28O3	3.76459	0.000472957	-0.701412	0.61497	574685	934494
451.123	neg	Anadanthoside	Polyketides	Flavonoids		C20H22O9	3.60829	0.0384691	0.386501	1.30722	1.69526e+06	1.29684e+06
513.12	neg	Trichotomine	Unclassified	Unclassified		C30H20N4O6	3.58801	0.000515249	0.982079	1.97531	667270	337805
216.951	pos	2-Iodophenol methyl ether	Unclassified	Unclassified		C7H7IO	3.40557	0.000255957	-0.382937	0.766875	952555	1.24213e+06
995.56	neg	Quinquenoside I	Prenol lipids	Triterpenoids		C52H86O19	3.35462	0.0111361	0.898009	1.86349	646444	346899
265.148	neg	6,7-Dihydro-4-(hydroxymethyl)-2-(p-hydroxyphenethyl)-7-methyl-5H-2-pyrindinium	Phenols	1-hydroxy-2-unsubstituted benzenoids		C18H22NO2+	3.32637	0.0207527	-0.819565	0.566613	402988	711222
791.496	neg	PGF2alpha-11-acetate	Fatty Acyls	Eicosanoids		C22H36O6	3.24961	0.00154973	-1.1026	0.465677	234262	503057
783.465	pos	MGDG-O(16:3(7Z,10Z,13Z))	Glycerolipids	Glycosyldiradylglycerols		C43H68O11	3.16318	0.00513091	1.42826	2.69122	410046	152365
275.055	pos	3,7,8,9-tetrahydroxy-1-methyl-6H-benzo[c]chromen-6-one	Coumarins and derivatives	Unclassified		C14H10O6	3.11798	0.006939	0.673604	1.59505	697247	437131
667.276	pos	6-{[2-(2,4-dihydroxyphenyl)-3-(3,7-dimethylocta-2,6-dien-1-yl)-8-(4-hydroxy-3-methylbut-2-en-1-yl)-4-oxo-4H-chromen-7-yl]oxy}-3,4,5-trihydroxyoxane-2-carboxylic acid	Flavonoids	Flavonoid glycosides		C36H42O12	3.09534	0.0160931	1.52187	2.87163	400564	139490
284.099	pos	Isoguanosine	Unclassified	Unclassified		C10H13N5O5	3.0899	0.00940588	-0.311299	0.805916	1.06548e+06	1.32207e+06
159.076	pos	4-Methylene-L-glutamine	Unclassified	Unclassified		C6H10N2O3	3.05959	0.000101487	-1.10206	0.465852	203656	437169
383.113	pos	3,4,5-trihydroxy-6-{3-[(2E)-3-phenylprop-2-enoyl]phenoxy}oxane-2-carboxylic acid	Flavonoids	Flavonoid glycosides		C21H20O8	3.00678	0.00745693	0.719966	1.64714	617937	375157
677.137	neg	Kaempferol 3-(6''-malonylglucoside)-7-glucoside	Polyketides	Flavonoids		C30H32O19	2.99885	0.02696	0.435251	1.35215	998460	738426
403.046	neg	Demethylmethoxsalen	Unclassified	Unclassified		C11H6O4	2.9787	0.00147002	0.834186	1.78285	508749	285357
351.155	pos	PA(6:0/6:0)	Glycerophospholipids	Glycerophosphates		C15H29O8P	2.85137	0.000951672	1.9431	3.8453	276266	71845.2
341.234	neg	7-Methoxy-9-methyl-4E,8E-hexadecadienoic acid	Fatty Acyls	Fatty Acids and Conjugates		C18H32O3	2.73963	0.0276288	-0.447521	0.733302	599603	817676
607.255	pos	4E,15Z-Bilirubin IXa	Tetrapyrroles and derivatives	Bilirubins		C33H36N4O6	2.69172	0.00927796	-0.628312	0.646933	351301	543025
346.055	pos	2',3'-Cyclic GMP	Sphingolipids	Glycosphingolipids		C10H12N5O7P	2.67669	0.0384797	-0.502949	0.705663	506279	717452
436.182	pos	Oleoside dimethyl ester	Prenol lipids	Terpene glycosides		C18H26O11	2.5949	0.00211992	1.28891	2.44343	290239	118783
215.033	neg	2-C-Methyl-D-erythritol 4-phosphate	Unclassified	Unclassified		C5H13O7P	2.57722	4.64768e-05	0.880909	1.84153	362839	197031
219.175	neg	2,10-Bisaboladiene-1,4-diol	Prenol lipids	Sesquiterpenoids		C15H26O2	2.56193	0.00207386	-0.528854	0.693105	375716	542077
269.107	pos	Methionyl-Histidine	Carboxylic acids and derivatives	Amino acids, peptides, and analogues		C11H18N4O3S	2.5286	0.0300798	-0.282268	0.822298	842985	1.02516e+06
325.202	neg	16-D1t-PhytoP	Fatty Acyls	Octadecanoids		C18H30O5	2.51191	0.00426817	0.324141	1.25192	835431	667320
655.277	pos	Cryptophycin 1	Unclassified	Unclassified		C35H43ClN2O8	2.50489	0.0190856	-1.67795	0.312527	80206.3	256638
395.064	neg	6-{[6-(2-carboxyeth-1-en-1-yl)-4-methoxy-2H-1,3-benzodioxol-5-yl]oxy}-3,4,5-trihydroxyoxane-2-carboxylic acid	Organooxygen compounds	Carbohydrates and carbohydrate conjugates		C17H18O12	2.50449	0.00627863	1.949	3.86107	220592	57132.5
297.171	neg	Tetranor-PGD1	Fatty Acyls	Eicosanoids		C16H26O5	2.49695	0.000861661	0.724572	1.65241	404485	244785
837.464	neg	Sanguisorbin E	Prenol lipids	Terpene glycosides		C43H68O13	2.46878	0.00285639	1.24897	2.37672	270545	113831
653.297	pos	Haplophytine	Unclassified	Unclassified		C37H40N4O7	2.4601	0.0237314	0.50233	1.4165	613601	433181
349.237	pos	15-methyl-15R-PGE2	Fatty Acyls	Eicosanoids		C21H34O5	2.45092	0.0203812	2.22935	4.68924	209320	44638.3
463.146	neg	D-Camphorsulfonic acid	Unclassified	Unclassified		C10H16O4S	2.42699	0.00324545	1.19908	2.29593	267313	116429
581.42	pos	DG(18:4(6Z,9Z,12Z,15Z)/14:1(9Z)/0:0)	Fatty Acyls	Lineolic acids and derivatives		C35H58O5	2.37717	0.0109698	1.68012	3.20455	217958	68015.2
114.037	pos	4-Isothiocyanato-1-butene	Isothiocyanates	Unclassified		C5H7NS	2.37167	0.00815897	0.217144	1.16243	1.08584e+06	934112
354.337	pos	Anandamide (20:l, n-9)	Fatty Acyls	Fatty amides		C22H43NO2	2.37037	0.00377699	-0.775364	0.584241	202231	346143
590.242	neg	DEPMPO-biotin	Unclassified	Unclassified		C24H42N5O8PS	2.36217	0.000571511	-2.07778	0.236879	43648.6	184265
409.077	pos	3,4,5-trihydroxy-6-({8-methoxy-2-oxo-2H-furo[2,3-h]chromen-4-yl}oxy)oxane-2-carboxylic acid	Coumarins and derivatives	Coumarin glycosides		C18H16O11	2.35936	0.00778932	0.685122	1.60784	396108	246361
651.281	pos	6-{4-[3-(3,7-dimethylocta-2,6-dien-1-yl)-7-hydroxy-8-(3-methylbut-2-en-1-yl)-4-oxo-4H-chromen-2-yl]-3-hydroxyphenoxy}-3,4,5-trihydroxyoxane-2-carboxylic acid	Flavonoids	Flavonoid glycosides		C36H42O11	2.34542	0.0169891	1.21345	2.31892	267361	115296
548.184	neg	beta-D-Galactopyranosyl-(1->4)-2-amino-2-deoxy-beta-D-glucopyranosyl-(1->6)-D-mannose	Organooxygen compounds	Carbohydrates and carbohydrate conjugates		C18H33NO15	2.3177	0.0389331	-0.785391	0.580195	222747	383917
160.079	pos	2,5-Dimethyl-3-(methylthio)furan	Thioethers	Aryl thioethers		C7H10OS	2.29522	0.00018927	1.1686	2.24793	236180	105066
505.136	neg	6-{3,5-dihydroxy-2-[3-(3,4,5-trimethoxyphenyl)propanoyl]phenoxy}-3,4,5-trihydroxyoxane-2-carboxylic acid	Flavonoids	Flavonoid glycosides		C24H28O13	2.29454	0.0101437	0.260021	1.1975	870256	726730
593.152	neg	Kaempferol 3-neohesperidoside	Flavonoids	Flavonoid glycosides		C27H30O15	2.28713	0.00459233	-0.136082	0.909987	1.40933e+06	1.54874e+06
763.465	neg	Momordicoside D	Fatty Acyls	Fatty acid esters		C42H70O13	2.23138	0.00405864	-0.82653	0.563884	167368	296812
401.124	neg	Laurifolin (flavonoid)	Polyketides	Flavonoids		C20H20O6	2.21561	0.00748967	0.662415	1.58273	356157	225027
309.206	pos	2,3-dinor Prostaglandin E1	Unclassified	Unclassified		C18H30O5	2.19267	0.0122536	0.696941	1.62106	344885	212752
339.217	pos	1beta,3beta,5alpha,6beta-tetrahydroxyandrostan-17-one	Unclassified	Unclassified		C19H30O5	2.18801	0.0426577	1.74988	3.3633	199994	59463.7
453.119	neg	Glabrescin	Polyketides	Flavonoids		C23H20O7	2.18573	0.02618	0.440175	1.35677	534858	394215
367.248	pos	Allocortolone	Unclassified	Unclassified		C21H34O5	2.16774	0.0165343	2.17453	4.5144	163344	36182.9
256.082	pos	Nicotinate D-ribonucleoside	Unclassified	Unclassified		C11H13NO6	2.10699	0.00219168	0.456325	1.37204	428742	312485
653.297	pos	GW 6471	Unclassified	Unclassified		C35H36F3N3O5	2.09572	0.00668243	0.644304	1.56299	332878	212976
580.166	pos	3,4,5-trihydroxy-6-{[5-hydroxy-4-oxo-2-phenyl-8-(3,4,5-trihydroxyoxan-2-yl)-4H-chromen-7-yl]oxy}oxane-2-carboxylic acid	Flavonoids	Flavonoid glycosides		C26H26O14	2.09164	0.0138121	0.691421	1.61487	316143	195769
308.295	pos	(-)-Dilophol	Prenol lipids	Isoprenoids		C20H34O	2.07916	0.00990349	-0.862522	0.54999	138884	252520
188.111	pos	Molinate	Unclassified	Unclassified		C9H17NOS	2.07649	0.00066314	0.623875	1.54101	307850	199772
355.284	pos	2-Linoleoyl Glycerol	Unclassified	Unclassified		C21H38O4	2.06519	0.0479762	0.603268	1.51915	362505	238623
293.063	pos	2-(beta-D-Glucosyl)-sn-glycerol	Unclassified	Unclassified		C9H18O8	2.05219	0.0142353	-0.677767	0.625132	192752	308338
517.134	pos	Formononetin 7-(6''-malonylglucoside)	Isoflavonoids	Isoflavonoid O-glycosides		C25H24O12	2.04906	0.013234	0.715066	1.64156	295477	179998
130.065	pos	1-(2-Furanylmethyl)-1H-pyrrole	Pyrroles	Substituted pyrroles		C9H9NO	2.00267	0.0135335	0.561698	1.47601	335748	227471
355.064	pos	2,3,5-trihydroxy-6-(hydroxymethyl)oxan-4-yl 3,4,5-trihydroxybenzoate	Benzene and substituted derivatives	Benzoic acids and derivatives		C13H16O10	1.98612	0.0105349	0.917954	1.88943	226268	119754
277.216	pos	17-hydroxy-linolenic acid	Fatty Acyls	Octadecanoids		C18H30O3	1.90415	0.0108708	1.19732	2.29314	171310	74705.4
667.276	pos	6-{[2-(2,4-dihydroxyphenyl)-3-(3,7-dimethylocta-2,6-dien-1-yl)-5-hydroxy-6-(4-hydroxy-3-methylbut-2-en-1-yl)-4-oxo-3,4-dihydro-2H-1-benzopyran-7-yl]oxy}-3,4,5-trihydroxyoxane-2-carboxylic acid	Flavonoids	Flavonoid glycosides		C36H44O13	1.89544	0.0140147	1.11323	2.1633	184166	85132.1
397.162	pos	Mammea B/BC cyclo E	Coumarins and derivatives	Pyranocoumarins		C21H26O6	1.87675	0.0014919	0.752786	1.68504	219888	130494
221.082	neg	2,2-dimethyl-2H-chromen-5-ol	Benzopyrans	1-benzopyrans		C11H12O2	1.87124	0.000928213	-0.52079	0.69699	205427	294735
261.145	pos	Glu Leu	Unclassified	Unclassified		C11H20N2O5	1.86772	0.00535014	0.6349	1.55283	257679	165941
519.237	neg	Purothionin AII	Benzene and substituted derivatives	Benzoic acids and derivatives		C26H36N2O9	1.85526	0.0141492	1.55162	2.93145	140792	48028
577.269	neg	Arginyl-Aspartic acid	Carboxylic acids and derivatives	Amino acids, peptides, and analogues		C10H19N5O5	1.83323	0.0423493	-0.293809	0.815745	454106	556676
293.176	neg	Myrsinone	Prenol lipids	Quinone and hydroquinone lipids		C17H26O4	1.82825	0.000879655	-0.394893	0.760546	269465	354304
273.258	pos	gamma-Camphorene	Prenol lipids	Monoterpenoids		C20H32	1.81587	0.0494303	-0.749327	0.594881	148438	249526
414.059	neg	Cephaloridine	Unclassified	Unclassified		C19H17N3O4S2	1.81469	0.00363278	1.5344	2.89668	128693	44427.8
350.088	neg	Ascorbigen	Furofurans	Isosorbides		C15H15NO6	1.8094	0.00549556	3.08893	8.50864	95886.9	11269.4
508.154	pos	Fluoxetine glucuronide	Organooxygen compounds	Carbohydrates and carbohydrate conjugates		C23H26F3NO7	1.79296	0.026559	0.994751	1.99274	183465	92066.9
131.053	pos	Propyl 2-mercaptopropionate	Carboxylic acids and derivatives	Carboxylic acid derivatives		C6H12O2S	1.79121	0.0101394	-1.01143	0.496054	85334.9	172027
853.46	neg	Calenduloside G methyl ester	Prenol lipids	Terpene glycosides		C43H68O14	1.77317	0.0021625	2.09094	4.26025	104860	24613.6
339.072	neg	3,4,5-trihydroxy-6-{[(2E)-3-(3-hydroxyphenyl)prop-2-enoyl]oxy}oxane-2-carboxylic acid	Cinnamic acids and derivatives	Hydroxycinnamic acids and derivatives		C15H16O9	1.76497	0.0397149	0.986903	1.98193	190512	96124.5
323.306	pos	Clavepictine B	Sphingolipids	Sphingoid bases		C20H35NO	1.72838	0.00568376	-0.689491	0.620073	126386	203825
231.17	pos	Valyl-Leucine	Carboxylic acids and derivatives	Amino acids, peptides, and analogues		C11H22N2O3	1.72674	0.00402943	0.646755	1.56564	215584	137697
340.06	neg	S1P Lyase Fluorogenic Substrate	Unclassified	Unclassified		C14H18NO8P	1.71258	0.0041503	3.01023	8.05694	86091.2	10685.3
464.213	pos	Crosatoside B	Organooxygen compounds	Carbohydrates and carbohydrate conjugates		C20H30O11	1.70519	0.00720882	0.578653	1.49345	233418	156294
850.63	neg	1-(2E,6E,10E-phytatrienyl)-2-(2E,6E10E-phytatrienyl)-sn-glycero-3-phosphocholine	Unclassified	Unclassified		C48H88NO6P	1.68837	0.000915313	-0.822213	0.565574	93648.6	165582
808.486	neg	Mycobactin S	Unclassified	Unclassified		C44H69N5O10	1.68256	0.0100645	-0.705363	0.613288	121971	198880
517.141	neg	6-[(6-{[3,4-dihydroxy-2,5-bis(hydroxymethyl)oxolan-2-yl]oxy}-3,4,5-trihydroxyoxan-2-yl)methoxy]-3,4,5-trihydroxyoxane-2-carboxylic acid	Organooxygen compounds	Carbohydrates and carbohydrate conjugates		C18H30O17	1.66248	9.70499e-05	-0.539639	0.687943	153299	222837
107.036	neg	2,4-Diamino-6-hydroxypyrimidine	Diazines	Pyrimidines and pyrimidine derivatives		C4H6N4O	1.66175	0.0345859	-0.313054	0.804936	340656	423209
377.143	neg	Glycylglycylglycine	Carboxylic acids and derivatives	Amino acids, peptides, and analogues		C6H11N3O4	1.65823	0.00539151	-0.600679	0.659443	140959	213755
309.206	pos	ent-16-J1-PhytoP	Fatty Acyls	Octadecanoids		C18H28O4	1.61709	0.0223834	0.614504	1.53103	216109	141152
164.02	pos	3-Methylsulfinylpropyl isothiocyanate	Sulfoxides	Unclassified		C5H9NOS2	1.615	0.0053256	0.43318	1.35021	267023	197764
853.458	neg	Sarsasapogenin 3-[4''-glucosyl-6''-arabinosylglucoside]	Fatty Acyls	Fatty alcohols		C44H72O17	1.6109	7.22735e-06	1.51212	2.85228	99262.5	34801.1
263.139	pos	Tyrosyl-Valine	Carboxylic acids and derivatives	Amino acids, peptides, and analogues		C14H20N2O4	1.6106	0.00631668	0.80642	1.74887	161781	92506.2
853.459	neg	Hovenidulcioside B1	Prenol lipids	Terpene glycosides		C44H70O16	1.59918	0.00115611	1.75878	3.38412	92250.6	27259.9
351.253	pos	15-methyl-15S-PGE1	Fatty Acyls	Eicosanoids		C21H36O5	1.59731	0.0015352	1.69367	3.23479	94255.6	29138.1
981.507	neg	Colubrinoside	Unclassified	Unclassified		C50H78O19	1.59169	0.0449205	3.59855	12.1136	81187.7	6702.21
281.175	pos	Tetranor-PGE1	Unclassified	Unclassified		C16H26O5	1.56502	0.00263167	1.11391	2.16432	119201	55075.5
439.127	neg	2-Hydroxynevirapine glucuronide	Organooxygen compounds	Carbohydrates and carbohydrate conjugates		C21H22N4O8	1.56425	0.000459627	-0.632713	0.644963	112001	173654
487.125	neg	3,4,5-trihydroxy-6-{[7-methoxy-3-(3-methoxyphenyl)-8-methyl-4-oxo-4H-chromen-5-yl]oxy}oxane-2-carboxylic acid	Isoflavonoids	Isoflavonoid O-glycosides		C24H24O11	1.54471	0.003979	0.339881	1.26565	299810	236882
311.142	pos	TIAPRIDE	Benzene and substituted derivatives	Benzenesulfonyl compounds		C15H24N2O4S	1.53495	0.00165918	1.68644	3.21861	87455.7	27171.9
925.518	neg	Oleanolic acid 3-[rhamnosyl-(1->4)-glucosyl-(1->6)-glucoside]	Prenol lipids	Terpene glycosides		C48H78O17	1.52189	0.00453767	-0.909562	0.532347	69080.3	129766
198.185	pos	cis-Quinceoxepane	Oxepanes	Unclassified		C12H20O	1.52128	0.007562	-0.737222	0.599893	91555.8	152620
344.04	neg	8-Oxo-dGMP	Purine nucleotides	Purine deoxyribonucleotides		C10H14N5O8P	1.50297	0.00959627	-0.989759	0.503562	61794.5	122715
613.41	pos	Glucosyl-3-keto-1,25R-hexacosanediol	Fatty Acyls	Fatty acyl glycosides		C32H62O8	1.49866	0.0403375	1.195	2.28945	117652	51388.9
763.465	neg	Ginsenoside La	Prenol lipids	Triterpenoids		C42H70O13	1.49773	0.001265	-1.38051	0.384082	35721.5	93004.7
390.157	pos	Gemifloxacin	Diazanaphthalenes	Naphthyridines		C18H20FN5O4	1.49733	0.0216427	-0.28509	0.820691	282609	344355
659.449	pos	9-Oxoasimicinone	Fatty Acyls	Fatty alcohols		C37H64O8	1.49421	0.00220527	2.15017	4.43879	75774.1	17070.9
783.491	neg	3-O-(2-O-(2E-decenoyl)-alpha-L-rhamnopyranosyl-(1-2)-alpha-L-rhamnopyranosyl)-3-hydroxydecanoic acid	Fatty Acyls	Fatty acyl glycosides		C42H74O14	1.48852	0.0198041	1.38897	2.61892	98628.2	37659.8
579.267	neg	3-Hydroxy-beta-ionol 3-[glucosyl-(1->6)-glucoside]	Prenol lipids	Terpene glycosides		C25H42O12	1.48313	0.0138144	0.454196	1.37002	226450	165290
307.227	pos	methyl 15-hydroperoxy-9Z,12Z,16E-octadecatrienoate	Fatty Acyls	Fatty Acids and Conjugates		C19H32O4	1.48294	0.0377932	0.940474	1.91916	131749	68649.5
192.051	pos	2,5-Dimethyl-3-(methyldithio)furan	Heteroaromatic compounds	Unclassified		C7H10OS2	1.47535	0.0473145	0.181593	1.13414	566101	499148
251.031	pos	4-Hydroxymethyl-3-methoxyphenoxyacetic acid	Unclassified	Unclassified		C10H12O5	1.47166	0.0012386	-0.754744	0.592652	81188.3	136992
341.03	neg	Medicagol	Isoflavonoids	Coumestans		C16H8O6	1.46821	4.58396e-05	-0.586489	0.665961	106784	160346
362.051	neg	Guanidylic acid (guanosine monophosphate)	Unclassified	Unclassified		C10H14N5O8P	1.46197	0.000798218	-0.843941	0.557119	68149.3	122324
685.326	neg	N1,N5,N10-Tris-trans-p-coumaroylspermine	Cinnamic acids and derivatives	Hydroxycinnamic acids and derivatives		C37H44N4O6	1.45784	0.00210253	-0.772908	0.585237	77329.6	132134
244.062	neg	DICTAMNINE	Unclassified	Unclassified		C12H9NO2	1.45392	0.00497494	3.05665	8.32036	61920	7441.98
624.257	pos	8',10'-Dihydroxydihydroergotamine	Unclassified	Unclassified		C33H39N5O5	1.45215	0.034116	-0.85444	0.55308	76175.5	137730
535.181	pos	6-({8,9-dihydroxy-17-methoxy-10-oxo-2-oxatricyclo[13.2.2.1³,⁷]icosa-1(17),3,5,7(20),15,18-hexaen-4-yl}oxy)-3,4,5-trihydroxyoxane-2-carboxylic acid	Lignan glycosides	Unclassified		C26H30O12	1.44749	0.00901443	2.86439	7.28228	63992.9	8787.48
325.125	neg	S-(2-carboxypropyl)-Cysteamine	Carboxylic acids and derivatives	Amino acids, peptides, and analogues		C6H13NO2S	1.44686	0.0168544	-0.491232	0.711417	142079	199712
265.18	pos	Gelcohol	Unclassified	Unclassified		C16H26O4	1.44567	0.0316398	0.506355	1.42046	210068	147888
404.138	pos	Brevianamide B	Azaspirodecane derivatives	Unclassified		C21H23N3O3	1.42856	0.0280927	-0.98047	0.506814	59956.8	118301
330.071	neg	Ulifloxacin	Unclassified	Unclassified		C16H16FN3O3S	1.42682	0.000655251	-1.37611	0.385257	32232.8	83665.7
478.293	pos	LysoPE(18:2(9Z,12Z)/0:0)	Glycerophospholipids	Glycerophosphoethanolamines		C23H44NO7P	1.41707	0.0190672	0.575432	1.49012	170454	114390
245.186	pos	Leucyl-Isoleucine	Carboxylic acids and derivatives	Amino acids, peptides, and analogues		C12H24N2O3	1.40868	0.00343126	0.687206	1.61016	135576	84200
217.03	neg	Aspartyl-Cysteine	Carboxylic acids and derivatives	Amino acids, peptides, and analogues		C7H12N2O5S	1.39753	0.000265397	0.761395	1.69513	121410	71623
293.129	pos	(±)-Blebbistatin	Unclassified	Unclassified		C18H16N2O2	1.39605	0.00256719	1.6341	3.10393	73240.4	23596
293.212	neg	9S-HOTrE	Fatty Acyls	Octadecanoids		C18H30O3	1.38527	0.00741057	-0.406416	0.754495	159004	210743
901.585	neg	Bacterio-pheophytins	Unclassified	Unclassified		C56H78N4O6	1.38127	0.0296811	-0.487098	0.713459	136357	191121
293.212	neg	9(S)-HOTrE	Unclassified	Unclassified		C18H30O3	1.37698	0.00850584	-0.40867	0.753318	154284	204806
521.203	neg	(7'R,8'R)-4,7'-Epoxy-3',5-dimethoxy-4',9,9'-lignanetriol 9'-glucoside	2-arylbenzofuran flavonoids	Unclassified		C26H34O11	1.37451	0.0253468	0.519958	1.43391	179349	125077
791.463	neg	Goyaglycoside g	Steroids and steroid derivatives	Steroidal glycosides		C43H70O14	1.36817	0.00220837	1.17496	2.25787	86137	38149.6
172.063	neg	Dihydro-6-isopropyl-2,4-dimethyl-4H-1,3,5-dithiazine	Azacyclic compounds	Dithiazinanes		C8H17NS2	1.36072	0.0432048	-0.285532	0.820439	258119	314611
789.262	neg	Diphylloside B	Polyketides	Flavonoids		C38H48O19	1.35847	0.019975	1.73405	3.32661	71951.3	21629
349.237	pos	5a-Tetrahydrocortisol	Sterol Lipids	Steroids		C21H34O5	1.35684	0.0108393	1.33241	2.51824	82382.9	32714.5
226.217	pos	2-Cyclotetradecen-1-one	Organooxygen compounds	Carbonyl compounds		C14H24O	1.35199	0.02261	-0.621723	0.649894	95288.9	146622
365.192	pos	2,3-Dinor-6-keto-prostaglandin F1 a	Fatty Acyls	Eicosanoids		C18H30O6	1.34903	0.0263897	0.459753	1.37531	193794	140909
355.088	neg	3,4,5-trihydroxy-6-{[2,3,4-trihydroxy-5-(hydroxymethyl)oxolan-2-yl]methoxy}oxane-2-carboxylic acid	Organooxygen compounds	Carbohydrates and carbohydrate conjugates		C12H20O12	1.34584	0.00323917	-0.457066	0.728466	127899	175574
803.494	pos	SQDG(16:0/14:0)	Glycerolipids	Glycosyldiradylglycerols		C40H76O12S	1.34107	0.0101467	36.1607	7.68159e+10	47980.1	6.24611e-07
283.19	pos	Lactapiperanol C	Prenol lipids	Diterpenoids		C16H26O4	1.32966	0.00492657	0.668304	1.5892	127846	80446.3
606.123	neg	Cyanidin 3-(2''-glucuronosylglucoside)	Unclassified	Unclassified		C27H29O17+	1.31847	0.00280338	0.522074	1.43602	146235	101833
661.465	pos	Purpureacin-1	Unclassified	Unclassified		C37H66O8	1.31741	0.000243061	2.98765	7.93181	50283.8	6339.51
307.192	neg	9-B1-PhytoP	Fatty Acyls	Octadecanoids		C18H28O4	1.31586	0.00205813	0.416477	1.33466	178110	133450
209.154	pos	4,5-Dihydrovomifoliol	Prenol lipids	Sesquiterpenoids		C13H22O3	1.29858	0.0105947	-0.550454	0.682805	98208.1	143830
777.444	neg	Saponin E	Prenol lipids	Terpene glycosides		C42H68O14	1.29794	0.0210269	0.512666	1.42668	155101	108714
859.484	neg	Hebevinoside VIII	Steroids and steroid derivatives	Steroidal glycosides		C47H74O15	1.29614	0.00403162	-0.835456	0.560406	55927.9	99799
593.115	neg	Chrysoeriol 7-O-(6''-malonyl-glucoside)	Flavonoids	Flavonoid glycosides		C25H24O14	1.29502	0.00495008	0.635353	1.55332	122941	79147.2
459.13	neg	4'-O-methyl-(-)-epicatechin-7-O-beta-glucuronide	Unclassified	Unclassified		C23H26O11	1.29488	0.0237727	0.455373	1.37114	174898	127557
158.118	pos	Alepramic acid	Fatty Acyls	Fatty Acids and Conjugates		C8H12O2	1.29337	7.02544e-05	-1.48444	0.357388	23247.3	65047.7
881.494	neg	Elatoside E	Prenol lipids	Triterpenoids		C46H74O16	1.29251	0.0160866	1.75766	3.38149	65363.2	19329.7
233.15	pos	Threoninyl-Isoleucine	Carboxylic acids and derivatives	Amino acids, peptides, and analogues		C10H20N2O4	1.27143	0.0439964	0.441876	1.35837	185626	136654
317.039	neg	2,2-Bis(4-hydroxyphenyl)hexafluoropropane	Unclassified	Unclassified		C15H10F6O2	1.26828	0.00641919	-0.896212	0.537296	49357.9	91863.5
755.473	neg	17-F4-NeuroP	Fatty Acyls	Docosanoids		C22H34O5	1.26529	0.00124944	-0.795231	0.576251	56065.1	97292.8
709.163	neg	Apigenin 7-(6''-malonylneohesperidoside)	Polyketides	Flavonoids		C30H32O17	1.26502	0.000286704	0.543567	1.45757	128466	88137.3
147.049	neg	3-Mercapto-3-methylbutyl formate	Carboxylic acids and derivatives	Carboxylic acid derivatives		C6H12O2S	1.26487	0.000279548	-1.39978	0.378988	24413	64416.4
785.177	neg	6-(5-{5,7-dihydroxy-4-oxo-6,8-bis[3,4,5-trihydroxy-6-(hydroxymethyl)oxan-2-yl]-4H-chromen-2-yl}-2-hydroxyphenoxy)-3,4,5-trihydroxyoxane-2-carboxylic acid	Flavonoids	Flavonoid glycosides		C33H38O22	1.26464	9.96018e-05	1.90347	3.74113	54587.1	14591.1
415.139	pos	6,4'-Dihydroxy-7-methylaurone 6-rhamnoside	Unclassified	Unclassified		C22H22O8	1.26199	0.0117273	0.79155	1.73093	103280	59667.4
511.305	neg	PA(20:0/0:0)	Glycerophospholipids	Glycerophosphates		C23H47O7P	1.26129	0.0199818	-2.2578	0.209091	12092.8	57835.3
352.285	pos	Lycopersiconol	Steroids and steroid derivatives	Pregnane steroids		C21H34O3	1.25646	0.00851817	1.36547	2.57661	68638.3	26639
198.185	pos	12-amino-dodecanoic acid	Fatty Acyls	Fatty Acids and Conjugates		C12H25NO2	1.24903	0.016388	-0.61645	0.652274	80012.4	122667
673.348	neg	Bitertanol	Unclassified	Unclassified		C20H23N3O2	1.24461	0.000761004	-0.829425	0.562753	50070.6	88974.2
485.282	neg	N-(2'-(4-benzenesulfonamide)-ethyl) arachidonoyl amine	Fatty Acyls	Fatty amides		C28H42N2O3S	1.23706	0.00120361	-0.523376	0.695742	91105	130947
365.269	pos	Ciprostene	Unclassified	Unclassified		C22H36O4	1.22707	0.0246268	-0.402824	0.756376	131771	174214
291.195	pos	Athanacalvic acid	Fatty Acyls	Fatty Acids and Conjugates		C18H26O3	1.22405	0.0163803	0.688024	1.61108	110625	68665.2
489.141	neg	7-Hydroxy-2',4',5'-trimethoxyisoflavone 7-O-glucoside	Unclassified	Unclassified		C24H26O11	1.21484	0.000594563	-0.439024	0.737633	104631	141847
452.279	neg	1-(2-methoxy-13-methyl-6Z-tetradecenyl)-sn-glycero-3-phosphoethanolamine	Glycerophospholipids	Glycerophosphoethanolamines		C21H44NO7P	1.20821	0.00411311	-0.429814	0.742357	109347	147297
205.137	pos	(all-E)-1,7,9-Heptadecatriene-11,13,15-triyne	Unsaturated hydrocarbons	Enynes		C17H18	1.20725	0.000220532	1.22321	2.33466	63468	27185.2
397.089	neg	(S)-alpha-Amino-4-carboxy-3-furanpropanoic acid	Carboxylic acids and derivatives	Amino acids, peptides, and analogues		C8H9NO5	1.20583	0.0487175	1.13623	2.19806	77440.6	35231.3
247.169	pos	11Z-Hexadecen-7,9-diynoic acid	Fatty Acyls	Fatty Acids and Conjugates		C16H22O2	1.20134	0.00148528	1.79945	3.48087	51548.9	14809.2
111.009	neg	3-Furoic acid	Furans	Furoic acid and derivatives		C5H4O3	1.19572	4.8915e-06	0.378825	1.30028	154204	118593
795.447	neg	PI(18:4(6Z,9Z,12Z,15Z)/15:1(9Z))	Glycerophospholipids	Glycerophosphoinositols		C42H71O13P	1.18596	0.00762413	0.700364	1.62491	97057.8	59731
192.142	pos	Hexanethioic acid S-propyl ester	Fatty Acyls	Fatty acyl thioesters		C9H18OS	1.18485	0.00968435	0.781318	1.7187	89850.7	52278.3
606.123	neg	(6-carboxy-3,4,5-trihydroxyoxan-2-yl)[2-(3,4-dihydroxyphenyl)-5-hydroxy-3-{[3,4,5-trihydroxy-6-(hydroxymethyl)oxan-2-yl]oxy}-7H-chromen-7-ylidene]oxidanium	Flavonoids	Flavonoid glycosides		C27H29O17+	1.17731	0.0418229	0.435155	1.35206	154112	113983
246.145	pos	Pyroglutamylvaline	Carboxylic acids and derivatives	Amino acids, peptides, and analogues		C10H16N2O4	1.17102	0.0234167	0.50606	1.42017	133382	93919.8
887.443	neg	Pectenotoxin 7	Macrolides and analogues	Pectenotoxins and derivatives		C47H68O16	1.16025	0.0435052	1.87779	3.67511	54164.3	14738.1
545.129	pos	3,4,5-trihydroxy-6-{[7-hydroxy-4-oxo-2-phenyl-8-(3,4,5-trihydroxyoxan-2-yl)-4H-chromen-5-yl]oxy}oxane-2-carboxylic acid	Flavonoids	Flavonoid glycosides		C26H26O14	1.15987	0.00767129	0.624883	1.54209	103902	67377.5
521.251	pos	2-(2,4-dihydroxy-5-methoxyphenyl)-3-(3,7-dimethylocta-2,6-dien-1-yl)-5,7-dihydroxy-6-(3-methylbut-2-en-1-yl)-4H-chromen-4-one	Flavonoids	Flavones		C31H36O7	1.15485	0.0122999	3.32082	9.99231	39614.2	3964.47
349.131	pos	PI-103	Unclassified	Unclassified		C19H16N4O3	1.13728	0.000172972	-0.543586	0.686063	70454.3	102694
429.118	pos	Echioidin	Polyketides	Flavonoids		C22H22O10	1.13513	0.00362886	0.738147	1.66803	83635.8	50140.4
783.491	neg	Ginsenoside Rg3	Prenol lipids	Triterpenoids		C42H72O13	1.12935	0.0184878	2.64035	6.23484	41691.4	6686.84
247.129	pos	L-beta-aspartyl-L-leucine	Peptidomimetics	Hybrid peptides		C10H18N2O5	1.12911	0.0302109	0.459686	1.37524	136648	99362.9
276.988	neg	2-C-Methyl-D-erythritol 2,4-cyclodiphosphate	Unclassified	Unclassified		C5H12O9P2	1.12875	1.40081e-05	-2.1167	0.230575	9510.01	41244.8
557.257	pos	7,8-Dihydrovomifoliol 9-[rhamnosyl-(1->6)-glucoside]	Fatty Acyls	Fatty acyl glycosides		C25H42O12	1.12861	0.00545738	1.34406	2.53864	55998.7	22058.5
295.165	pos	Tyrosyl-Leucine	Carboxylic acids and derivatives	Amino acids, peptides, and analogues		C15H22N2O4	1.12813	0.00335377	0.756511	1.6894	80470.8	47632.8
429.118	pos	6-(3,4-dihydroxy-6-methyl-5-oxooxan-2-yl)-5,7-dihydroxy-2-(3-methoxyphenyl)-4H-chromen-4-one	Flavonoids	Flavonoid glycosides		C22H20O9	1.126	0.019548	0.78309	1.72081	86586	50316.9
355.212	pos	5-hydroperoxy-7-[3,5-epidioxy-2-(2-octenyl)-cyclopentyl]-6-heptenoic acid	Fatty Acyls	Fatty Acids and Conjugates		C19H30O6	1.12359	0.00969486	0.821619	1.76739	78994.9	44695.8
345.08	neg	Azaserine	Unclassified	Unclassified		C5H7N3O4	1.11828	0.0120689	-1.46341	0.362635	19583.5	54003.3
221.028	neg	S-(2,5-Dimethyl-3-furanyl) 2-furancarbothioate	Furans	Furoic acid and derivatives		C11H10O3S	1.1128	5.13332e-05	1.70438	3.25888	44635.7	13696.6
233.155	neg	Acorusdiol	Prenol lipids	Sesquiterpenoids		C15H24O3	1.10871	0.00161213	-0.501063	0.706586	75253.1	106502
160.076	pos	1,2-Dehydrosalsolinol	Dihydroisoquinolines	Unclassified		C10H11NO2	1.10274	0.00632238	1.0212	2.02961	62105.1	30599.6
152.057	pos	8-Hydroxyadenine	Imidazopyrimidines	Purines and purine derivatives		C5H5N5O	1.10259	0.0366042	0.213227	1.15928	259680	224001
851.444	neg	Acetyldigitoxin	Steroids and steroid derivatives	Steroid lactones		C43H66O14	1.10172	0.00219957	3.80691	13.9957	33431	2388.67
431.193	neg	Citroside A	Prenol lipids	Terpene glycosides		C19H30O8	1.10147	0.0379386	-0.10125	0.932225	478049	512804
279.17	pos	Leucyl-Phenylalanine	Carboxylic acids and derivatives	Amino acids, peptides, and analogues		C15H22N2O3	1.0998	0.000533466	3.69551	12.9556	32732.1	2526.47
382.183	neg	Istamycin AO	Unclassified	Unclassified		C13H27N3O7	1.09603	0.000695163	-1.56075	0.338975	15680.3	46258
234.098	pos	N-(1-Deoxy-1-fructosyl)alanine	Organooxygen compounds	Carbohydrates and carbohydrate conjugates		C9H17NO7	1.08609	0.00265298	-1.28273	0.411016	21363.2	51976.5
599.25	pos	Ptilosaponoside B	Sterol Lipids	Steroid conjugates		C27H44O11S	1.07634	0.00461688	1.2767	2.42284	52085.2	21497.6
130.065	pos	4-(2-Furanylmethylene)-3,4-dihydro-2H-pyrrole	Heteroaromatic compounds	Unclassified		C9H9NO	1.07561	0.000269211	0.667305	1.5881	77886.6	49043.8
286.14	pos	Glycylprolylhydroxyproline	Carboxylic acids and derivatives	Amino acids, peptides, and analogues		C12H19N3O5	1.07298	0.000641571	1.09285	2.13295	54898.3	25738.2
551.178	neg	2''-Methoxy-(S)-oleuropein	Prenol lipids	Terpene glycosides		C26H34O14	1.07097	0.0459731	1.64724	3.13235	49037.5	15655.2
237.077	neg	2-(hydroxymethyl)-2-methyl-2H-chromen-5-ol	Benzopyrans	1-benzopyrans		C11H12O3	1.06769	0.00206044	-0.536403	0.689488	64822.7	94015.7
410.254	pos	14-Hydroperoxy-H4-neuroprostane	Unclassified	Unclassified		C22H32O6	1.06491	0.0330897	0.726179	1.65425	84995	51379.7
230.248	pos	Xestoaminol C	Sphingolipids	Sphingoid bases		C14H31NO	1.05874	0.0253268	-0.279193	0.824052	144091	174857
549.104	neg	Chrysophanol 8-(6-galloylglucoside)	Anthracenes	Anthraquinones		C28H24O13	1.05788	0.000632604	-0.464489	0.724728	74929.4	103390
325.107	pos	UWM6	Unclassified	Unclassified		C19H18O6	1.05289	0.0201676	0.657349	1.57718	85502	54211.9
383.113	pos	5-Hydroxyflavone	Flavonoids	Flavonoid glycosides		C21H20O8	1.04692	0.0157617	0.483416	1.39805	107321	76764.7
397.165	pos	Laxiflorin	Polyketides	Flavonoids		C23H26O7	1.04302	0.00573577	1.13601	2.19773	52975.2	24104.5
474.147	neg	Aspoxicillin	Unclassified	Unclassified		C21H27N5O7S	1.03523	0.00251702	-0.733892	0.601279	41692.3	69339.2
339.217	pos	Idebenone	Unclassified	Unclassified		C19H30O5	1.0344	0.0265761	1.29493	2.45366	51000.7	20785.6
412.306	pos	Norcholic acid	Sterol Lipids	Bile acids and derivatives		C23H38O5	1.02899	0.0261406	2.31012	4.95925	36738.8	7408.13
723.179	neg	Apigenin 7-(4'',6''-diacetylalloside)-4'-alloside	Polyketides	Flavonoids		C31H34O17	1.02879	0.00901696	-0.294307	0.815464	126375	154973
403.125	neg	Phlorisobutyrophenone 2-glucoside	Organooxygen compounds	Carbohydrates and carbohydrate conjugates		C16H22O9	1.02856	0.000144485	0.907518	1.87582	56552.8	30148.4
801.281	neg	Sialyl-Lewis X	Organooxygen compounds	Carbohydrates and carbohydrate conjugates		C31H52N2O23	1.02726	0.0138824	-1.66396	0.315571	13155.5	41688
329.087	neg	p-Cresol glucuronide	Organooxygen compounds	Carbohydrates and carbohydrate conjugates		C13H16O7	1.02622	0.00206381	-0.603549	0.658133	52507.8	79782.9
795.447	neg	PI(15:1(9Z)/18:4(6Z,9Z,12Z,15Z))	Glycerophospholipids	Glycerophosphoinositols		C42H71O13P	1.02148	0.0245673	0.944255	1.9242	61042	31723.4
118.065	pos	2-Acetyl-4-methylpyridine	Organooxygen compounds	Carbonyl compounds		C8H9NO	1.021	0.000807835	-0.662408	0.631823	44977	71186.1
422.166	pos	Oleoside 11-methyl ester	Prenol lipids	Terpene glycosides		C17H24O11	1.01691	0.00126268	1.59439	3.01966	39299.6	13014.6
112.986	neg	Trifluoroacetic acid	Carboxylic acids and derivatives	Alpha-halocarboxylic acids and derivatives		C2HF3O2	1.0146	0.000255078	-0.599017	0.660204	49840.8	75493
231.17	pos	6-nonenoylglycine	Carboxylic acids and derivatives	Amino acids, peptides, and analogues		C11H19NO3	1.01274	0.0148362	0.502262	1.41643	96213.3	67926.5
281.15	pos	Valyl-Tyrosine	Carboxylic acids and derivatives	Amino acids, peptides, and analogues		C14H20N2O4	1.00887	0.00972695	0.826502	1.77338	62999.9	35525.3
563.104	neg	Pelargonidin 3-(6''-malonylglucoside)	Unclassified	Unclassified		C24H22O13	1.00581	0.00520272	-0.610198	0.655107	50784.1	77520.4
291.16	neg	3-Hydroxy-6,8-dimethoxy-7(11)-eremophilen-12,8-olide	Prenol lipids	Terpene lactones		C17H26O5	1.00513	0.00116894	-0.491146	0.71146	63682.3	89509.3

## Sheet: Table S7.
Table S7. Differential metabolites in fls2-Drought vs fls2-CK.
m/z	Ion mode	Metabolites	Class	Sub Class	kegg	Formula	VIP	P-value	log2(FC)	FC	average(fls2-Drought)	average(fls2-CK)
130.05	pos	L-Glutamic acid	Carboxylic acids and derivatives	Amino acids, peptides, and analogues	C00025	C5H9NO4	9.74307	0.0427933	-1.26397	0.416397	984386	2.36406e+06
191.02	neg	Oxoglutaric acid	Keto acids and derivatives	Gamma-keto acids and derivatives	C00026	C5H6O5	7.11699	0.0154754	0.249945	1.18916	4.16807e+06	3.50505e+06
322.045	neg	Cytidine monophosphate	Pyrimidine nucleotides	Pyrimidine ribonucleotides	C00055	C9H14N3O8P	1.16763	0.000426663	-0.554834	0.680735	35322.8	51889.1
145.062	neg	L-Glutamine	Carboxylic acids and derivatives	Amino acids, peptides, and analogues	C00064	C5H10N2O3	4.26624	0.00761884	-0.444467	0.734856	639402	870106
131.083	neg	Ornithine	Carboxylic acids and derivatives	Amino acids, peptides, and analogues	C00077	C5H12N2O2	1.52451	0.0014085	-1.05151	0.482464	25805.1	53486
241.012	neg	Fructose 6-phosphate	Organooxygen compounds	Carbohydrates and carbohydrate conjugates	C00085	C6H13O9P	1.47918	0.00138659	0.693554	1.61726	69836.8	43182.1
259.022	neg	Glucose 1-phosphate	Organooxygen compounds	Carbohydrates and carbohydrate conjugates	C00103	C6H13O9P	2.3668	0.000742464	0.949842	1.93166	141596	73302.7
427.007	neg	IDP	Purine nucleotides	Purine ribonucleotides	C00104	C10H14N4O11P2	1.41289	9.93426e-05	-1.24891	0.420767	17352.1	41239.2
147.03	neg	Acetoacetic acid	Keto acids and derivatives	Short-chain keto acids and derivatives	C00164	C4H6O3	1.00972	7.10355e-05	0.54538	1.4594	38494.8	26377
312.095	neg	Adenosine	Purine nucleosides	Unclassified	C00212	C10H13N5O4	3.90141	0.00473042	-0.723088	0.605799	290325	479243
152.057	pos	Guanine	Imidazopyrimidines	Purines and purine derivatives	C00242	C5H5N5O	5.29259	0.0415179	-1.28103	0.411501	283728	689495
243.062	neg	Uridine	Pyrimidine nucleosides	Unclassified	C00299	C9H12N2O6	5.69791	0.000126507	-0.704827	0.613516	620978	1.01216e+06
174.088	neg	Citrulline	Carboxylic acids and derivatives	Amino acids, peptides, and analogues	C00327	C6H13N3O3	1.60303	0.00278378	-1.22935	0.426508	22990.4	53903.8
102.056	neg	gamma-Aminobutyric acid	Carboxylic acids and derivatives	Amino acids, peptides, and analogues	C00334	C4H9NO2	1.11185	0.000477717	-1.17945	0.441518	12064.5	27324.9
167.021	neg	Uric acid	Imidazopyrimidines	Purines and purine derivatives	C00366	C5H4N4O3	1.15937	0.0179176	-0.705106	0.613397	28473	46418.6
282.085	neg	Guanosine	Purine nucleosides	Unclassified	C00387	C10H13N5O5	5.62946	0.000182761	-1.00224	0.499225	384160	769513
132.03	neg	D-Aspartic acid	Carboxylic acids and derivatives	Amino acids, peptides, and analogues	C00402	C4H7NO4	2.95625	0.00508908	-0.225934	0.855041	640738	749365
173.009	neg	Aconitic acid	Carboxylic acids and derivatives	Tricarboxylic acids and derivatives	C00417	C6H6O6	2.11785	0.0016216	0.509652	1.42371	180433	126735
223.061	neg	Sinapic acid	Cinnamic acids and derivatives	Hydroxycinnamic acids and derivatives	C00482	C11H12O5	7.53822	0.00643931	1.83856	3.57653	973077	272073
761.598	neg	SM(d18:0/22:3(10Z,13Z,16Z))	Sphingolipids	Phosphosphingolipids	C00550	C45H85N2O6P	25.1759	0.00326507	-0.361332	0.778446	2.8048e+07	3.60307e+07
328.045	neg	cAMP	Purine nucleotides	Cyclic purine nucleotides	C00575	C10H12N5O6P	1.03762	0.00157187	-1.0786	0.473489	11980.2	25302
188.057	neg	N-Acetyl-L-glutamic acid	Carboxylic acids and derivatives	Amino acids, peptides, and analogues	C00624	C7H11NO5	1.05595	0.00152147	-1.37485	0.385592	8363.9	21691.1
967.528	neg	PIP(18:2(9Z,12Z)/20:1(11Z))	Glycerophospholipids	Glycerophosphoinositol phosphates	C00626	C47H86O16P2	3.42484	0.0291138	1.48761	2.80425	247106	88118.6
545.058	neg	dTDP-D-glucose	Pyrimidine nucleotides	Pyrimidine nucleotide sugars	C00842	C16H26N2O16P2	1.16403	0.00170119	-0.515158	0.699716	37709.7	53892.8
346.056	neg	Adenosine 2'-phosphate	Organooxygen compounds	Carbohydrates and carbohydrate conjugates	C00946	C10H14N5O7P	1.06085	0.00149803	-1.16189	0.446925	10861.4	24302.6
369.011	neg	Phosphoserine	Carboxylic acids and derivatives	Amino acids, peptides, and analogues	C01005	C3H8NO6P	1.17929	0.00296949	-1.6697	0.314318	8243.65	26227.1
333.059	neg	1-(sn-Glycero-3-phospho)-1D-myo-inositol	Glycerophospholipids	Glycerophosphoinositols	C01225	C9H19O11P	4.7159	0.000258731	0.811447	1.75497	632805	360578
115.004	neg	Maleic acid	Carboxylic acids and derivatives	Dicarboxylic acids and derivatives	C01384	C4H4O4	5.59052	0.00214347	0.942857	1.92233	813214	423035
131.046	neg	D-Asparagine	Carboxylic acids and derivatives	Amino acids, peptides, and analogues	C01905	C4H8N2O3	1.79528	0.011687	-0.614323	0.653236	80343.7	122993
607.257	neg	Protoporphyrin IX	Tetrapyrroles and derivatives	Porphyrins	C02191	C34H34N4O4	5.83871	0.0211614	-1.08651	0.470899	386786	821378
147.03	neg	D-Xylono-1,5-lactone	Lactones	Delta valerolactones	C02266	C5H8O5	2.03818	0.0196395	-0.310457	0.806386	228819	283759
304.034	neg	Cytidine 2'-phosphate	Organooxygen compounds	Carbohydrates and carbohydrate conjugates	C03104	C9H14N3O8P	1.97116	0.00979879	0.530705	1.44463	166829	115482
291.13	pos	Argininosuccinic acid	Carboxylic acids and derivatives	Amino acids, peptides, and analogues	C03406	C10H18N4O6	1.23139	0.00452883	-2.20738	0.216527	5283.38	24400.6
331.055	neg	Glycineamideribotide	Glycinamide ribonucleotides	Unclassified	C03838	C7H15N2O8P	1.71612	0.000457213	-2.16385	0.22316	10470.9	46920.8
299.098	neg	Galactosylglycerol	Glycerolipids	Glycosylglycerols	C05401	C9H18O8	1.82243	0.00307165	-0.625327	0.648273	76869.4	118576
134.047	neg	FAPy-adenine	Diazines	Pyrimidines and pyrimidine derivatives	C06502	C5H7N5O	1.19203	0.00635358	-0.563243	0.676779	37249.2	55039
679.312	neg	PROPIOMAZINE	Benzothiazines	Phenothiazines	C07405	C20H24N2OS	1.94753	0.000491508	-1.45222	0.36546	26160.6	71582.8
316.055	neg	Nilutamide	Azolidines	Imidazolidines	C08164	C12H10F3N3O4	1.76492	0.000626246	-0.517684	0.698492	86497	123834
477.065	neg	Neoglucobrassicin	Organooxygen compounds	Carbohydrates and carbohydrate conjugates	C08424	C17H22N2O10S2	5.53907	0.000507564	-0.966648	0.511694	386780	755881
683.273	neg	Taccalonolide A	Sterol Lipids	Sterols	C08635	C36H46O14	1.52031	0.0238504	1.2812	2.43042	52672.6	21672.2
289.07	neg	Epicatechin	Flavonoids	Flavans	C09727	C15H14O6	4.13832	1.42185e-05	1.23647	2.35621	357383	151677
126.091	pos	Proline betaine	Carboxylic acids and derivatives	Amino acids, peptides, and analogues	C10172	C7H13NO2	3.36053	0.0119015	-1.6746	0.313252	67548	215634
387.13	neg	10-Hydroxyloganin	Prenol lipids	Isoprenoids	C11659	C17H26O11	1.42307	0.000478119	1.72889	3.31473	35451.2	10695.1
318.3	pos	Phytosphingosine	Organonitrogen compounds	Amines	C12144	C18H39NO3	3.6294	0.0495194	-1.25925	0.417762	137675	329552
146.046	neg	N-Methyl-D-aspartic acid	Carboxylic acids and derivatives	Amino acids, peptides, and analogues	C12269	C5H9NO4	6.18301	0.000538256	-1.13299	0.455969	396451	869467
322.274	pos	Drostanolone	Steroids and steroid derivatives	Androstane steroids	C14605	C20H32O2	2.01474	0.0244207	-1.84296	0.27875	21944.8	78726
701.21	neg	S-(2-Hydroxyethyl)glutathione	Carboxylic acids and derivatives	Amino acids, peptides, and analogues	C14875	C12H21N3O7S	1.84834	0.000765301	0.968853	1.95728	85377.8	43620.6
275.054	neg	3,4-Dihydroxybenzaldehyde	Organooxygen compounds	Carbonyl compounds	C16700	C7H6O3	1.12648	6.25251e-05	1.7248	3.30535	22003	6656.77
362.051	neg	Cyclic pyranopterin monophosphate	Pteridines and derivatives	Pterins and derivatives	C18239	C10H14N5O8P	1.63379	2.72701e-05	-0.897187	0.536932	37253.6	69382.3
577.157	neg	Kaempferol 3-rhamnoside-(1->2)-rhamnoside	Polyketides	Flavonoids		C27H30O14	13.179	0.0163407	0.569774	1.48429	7.17424e+06	4.83345e+06
339.072	neg	3,4,5-trihydroxy-6-{[(2E)-3-(3-hydroxyphenyl)prop-2-enoyl]oxy}oxane-2-carboxylic acid	Cinnamic acids and derivatives	Hydroxycinnamic acids and derivatives		C15H16O9	12.4269	0.00943339	2.00102	4.00282	2.57259e+06	642695
593.152	neg	Kaempferol 3-neohesperidoside	Flavonoids	Flavonoid glycosides		C27H30O15	8.40003	0.0044733	0.754326	1.68684	2.19676e+06	1.30229e+06
815.498	neg	MGDG(20:5(5Z,8Z,11Z,14Z,17Z)/16:3(7Z,10Z,13Z))	Glycerolipids	Glycosyldiradylglycerols		C45H70O10	8.344	0.00819089	-0.618632	0.651288	1.65338e+06	2.53864e+06
284.099	pos	Isoguanosine	Unclassified	Unclassified		C10H13N5O5	8.04896	0.0362983	-1.36534	0.388144	586800	1.51181e+06
739.21	neg	Kaempferol 3-rhamninoside	Polyketides	Flavonoids		C33H40O19	8.00837	0.024591	0.526568	1.4405	2.90658e+06	2.01776e+06
451.123	neg	Anadanthoside	Polyketides	Flavonoids		C20H22O9	6.69624	0.00510457	0.796024	1.73631	1.39139e+06	801351
403.046	neg	Demethylmethoxsalen	Unclassified	Unclassified		C11H6O4	5.47553	0.000422306	1.58924	3.00891	550819	183063
159.076	pos	4-Methylene-L-glutamine	Unclassified	Unclassified		C6H10N2O3	5.27185	0.0129015	-1.85833	0.275795	135241	490366
995.56	neg	Quinquenoside I	Prenol lipids	Triterpenoids		C52H86O19	5.11185	0.0318606	1.77765	3.42868	498432	145371
215.033	neg	2-C-Methyl-D-erythritol 4-phosphate	Unclassified	Unclassified		C5H13O7P	4.91573	1.63567e-06	1.46605	2.76265	451685	163497
758.498	neg	PS(15:1(9Z)/19:1(9Z))	Glycerophospholipids	Glycerophosphoserines		C40H74NO10P	4.69074	0.00284373	-1.14667	0.451667	218994	484858
607.255	pos	4E,15Z-Bilirubin IXa	Tetrapyrroles and derivatives	Bilirubins		C33H36N4O6	4.61185	0.0166553	-1.70101	0.30757	123626	401944
709.163	neg	Apigenin 7-(6''-malonylneohesperidoside)	Polyketides	Flavonoids		C30H32O17	4.48607	0.000146314	1.28631	2.43904	410290	168218
505.136	neg	6-{3,5-dihydroxy-2-[3-(3,4,5-trimethoxyphenyl)propanoyl]phenoxy}-3,4,5-trihydroxyoxane-2-carboxylic acid	Flavonoids	Flavonoid glycosides		C24H28O13	4.39176	0.00184614	0.413711	1.33211	956893	718330
917.237	neg	6-[4-(3-{4-[(3-{[3,4-dihydroxy-4-({[(2E)-3-(4-hydroxyphenyl)prop-2-enoyl]oxy}methyl)oxolan-2-yl]oxy}-4,5-dihydroxy-6-(hydroxymethyl)oxan-2-yl)oxy]phenyl}prop-2-enoyl)-3-hydroxyphenoxy]-3,4,5-trihydroxyoxane-2-carboxylic acid	Flavonoids	Flavonoid glycosides		C41H44O21	4.27417	3.33707e-05	1.97099	3.92037	290502	74100.8
364.321	pos	24-Nor-5beta-chol-22-ene-3alpha,12alpha-diol	Unclassified	Unclassified		C23H38O2	4.23997	0.0413554	-1.44916	0.366234	150198	410114
677.137	neg	Kaempferol 3-(6''-malonylglucoside)-7-glucoside	Polyketides	Flavonoids		C30H32O19	4.11302	0.00602864	0.393547	1.31362	902959	687383
791.496	neg	PGF2alpha-11-acetate	Fatty Acyls	Eicosanoids		C22H36O6	4.03172	0.0469383	-0.892819	0.538561	254654	472841
453.119	neg	Glabrescin	Polyketides	Flavonoids		C23H20O7	3.73523	0.00877681	0.803229	1.745	440278	252308
838.487	neg	PS(15:0/22:6(4Z,7Z,10Z,13Z,16Z,19Z))	Glycerophospholipids	Glycerophosphoserines		C43H72NO10P	3.70659	0.023149	-0.661765	0.632105	314570	497655
561.126	neg	6-[3-(2H-1,3-benzodioxol-5-yl)-1-(4-methoxy-1-benzofuran-5-yl)-3-oxopropoxy]-3,4,5-trihydroxyoxane-2-carboxylic acid	Linear 1,3-diarylpropanoids	Chalcones and dihydrochalcones		C25H24O12	3.63314	0.0204908	-0.695486	0.617501	274010	443739
513.12	neg	Trichotomine	Unclassified	Unclassified		C30H20N4O6	3.63034	0.00508707	0.592377	1.50773	497589	330026
344.04	neg	Molybdopterin precursor Z	Pteridines and derivatives	Pterins and derivatives		C10H12N5O7P	3.56724	0.0302753	-0.3451	0.787253	654451	831309
463.146	neg	D-Camphorsulfonic acid	Unclassified	Unclassified		C10H16O4S	3.48424	0.0239804	1.49499	2.81862	260280	92343.1
500.157	neg	4'-Desmethylpapaverine glucuronide	Unclassified	Unclassified		C25H27NO10	3.36914	0.00237438	1.30093	2.46388	238223	96686.1
577.269	neg	Arginyl-Aspartic acid	Carboxylic acids and derivatives	Amino acids, peptides, and analogues		C10H19N5O5	3.29388	0.0292161	-0.506811	0.703777	346338	492114
245.043	neg	Potassium 2-(1'-ethoxy) ethoxypropanoate	Unclassified	Unclassified		C7H13KO4	3.18207	5.57398e-06	1.31934	2.49552	202544	81163
521.203	neg	(7'R,8'R)-4,7'-Epoxy-3',5-dimethoxy-4',9,9'-lignanetriol 9'-glucoside	2-arylbenzofuran flavonoids	Unclassified		C26H34O11	2.95768	0.00285672	0.793601	1.7334	254052	146563
590.242	neg	DEPMPO-biotin	Unclassified	Unclassified		C24H42N5O8PS	2.92576	0.00527821	-1.68422	0.311172	47261.1	151881
217.03	neg	Aspartyl-Cysteine	Carboxylic acids and derivatives	Amino acids, peptides, and analogues		C7H12N2O5S	2.90212	1.09617e-06	1.46018	2.75143	157327	57180.2
487.125	neg	3,4,5-trihydroxy-6-{[7-methoxy-3-(3-methoxyphenyl)-8-methyl-4-oxo-4H-chromen-5-yl]oxy}oxane-2-carboxylic acid	Isoflavonoids	Isoflavonoid O-glycosides		C24H24O11	2.71102	0.000711327	0.428546	1.34588	349986	260043
939.515	neg	Chlorophyll d	Tetrapyrroles and derivatives	Chlorins		C54H70MgN4O6	2.59053	0.0240461	-0.917731	0.529341	100114	189130
939.479	neg	Brevetoxin B	Unclassified	Unclassified		C50H70O14	2.57831	0.0227764	-0.88592	0.541142	105217	194434
956.305	neg	Pentaglutamyl folate	Carboxylic acids and derivatives	Amino acids, peptides, and analogues		C39H47N11O18	2.52106	0.00811937	1.04276	2.06016	160184	77753
377.143	neg	Glycylglycylglycine	Carboxylic acids and derivatives	Amino acids, peptides, and analogues		C6H11N3O4	2.50287	0.0152871	-0.698368	0.616269	131406	213228
293.176	neg	Myrsinone	Prenol lipids	Quinone and hydroquinone lipids		C17H26O4	2.47551	0.000647019	-0.341409	0.78927	282082	357397
131.053	pos	Propyl 2-mercaptopropionate	Carboxylic acids and derivatives	Carboxylic acid derivatives		C6H12O2S	2.36216	0.0363418	-1.16883	0.444782	63859.5	143575
723.179	neg	Apigenin 7-(4'',6''-diacetylalloside)-4'-alloside	Polyketides	Flavonoids		C31H34O17	2.35818	0.00911179	0.878416	1.83836	154797	84204.2
293.212	neg	9(S)-HOTrE	Unclassified	Unclassified		C18H30O3	2.3167	0.0248546	-0.588072	0.665231	149564	224830
291.067	neg	Chromone	Benzopyrans	1-benzopyrans		C9H6O2	2.25194	8.12452e-05	1.02563	2.03585	119400	58648.7
789.262	neg	Diphylloside B	Polyketides	Flavonoids		C38H48O19	2.21334	0.0380602	2.264	4.8032	89946.8	18726.4
379.082	neg	6-(3,4-dihydroxy-6-methyl-5-oxooxan-2-yl)-5,7-dihydroxy-2-phenyl-4H-chromen-4-one	Flavonoids	Flavonoid glycosides		C21H18O8	2.18564	0.00181074	1.34118	2.53359	98982.3	39068
341.03	neg	Medicagol	Isoflavonoids	Coumestans		C16H8O6	2.13208	0.00155615	-0.686695	0.621276	91877.9	147886
317.039	neg	2,2-Bis(4-hydroxyphenyl)hexafluoropropane	Unclassified	Unclassified		C15H10F6O2	2.09374	0.000465007	-1.06571	0.477736	49482.1	103576
342.337	pos	3-Methyl-3-butenyl hexadecanoate	Fatty Acyls	Fatty esters		C21H40O2	2.09316	0.0310532	-1.92331	0.263649	22282.5	84515.8
330.337	pos	N,N-dimethyl-Safingol	Sphingolipids	Sphingoid bases		C20H43NO2	2.04159	0.0488916	-1.70091	0.307591	28393	92307.5
329.087	neg	p-Cresol glucuronide	Organooxygen compounds	Carbohydrates and carbohydrate conjugates		C13H16O7	2.00178	0.00139358	-0.892054	0.538846	56871.9	105544
340.06	neg	S1P Lyase Fluorogenic Substrate	Unclassified	Unclassified		C14H18NO8P	1.97065	0.0360257	2.79399	6.93547	61715.1	8898.49
551.178	neg	2''-Methoxy-(S)-oleuropein	Prenol lipids	Terpene glycosides		C26H34O14	1.92473	0.0439178	2.66717	6.3518	65082.4	10246.3
345.08	neg	Azaserine	Unclassified	Unclassified		C5H7N3O4	1.91059	0.000311018	-1.48968	0.356091	24749.4	69503
431.193	neg	12-hydroxyjasmonic acid 12-O-beta-D-glucoside	Fatty Acyls	Octadecanoids		C19H30O8	1.88304	0.0329114	0.185916	1.13754	427371	375697
433.208	neg	Icariside B8	Prenol lipids	Terpene glycosides		C19H32O8	1.86243	0.0155769	0.532256	1.44619	143583	99283.9
325.125	neg	S-(2-carboxypropyl)-Cysteamine	Carboxylic acids and derivatives	Amino acids, peptides, and analogues		C6H13NO2S	1.859	0.0185417	-0.36641	0.77571	159516	205639
485.282	neg	N-(2'-(4-benzenesulfonamide)-ethyl) arachidonoyl amine	Fatty Acyls	Fatty amides		C28H42N2O3S	1.85345	0.00042554	-0.52899	0.69304	92945.6	134113
349.091	neg	7-Cyano-7-deazaguanine	Unclassified	Unclassified		C7H5N5O	1.84472	4.46286e-05	1.29132	2.44751	69093.5	28230.1
322.089	pos	beta-D-Glucopyranosyl anthranilate	Organooxygen compounds	Carbohydrates and carbohydrate conjugates		C13H17NO7	1.82753	0.0456843	-1.31449	0.402068	33092.7	82306.2
341.077	neg	Phenytoin methylcatechol	Azolidines	Imidazolidines		C16H12N2O4	1.82506	0.0066154	1.85373	3.61434	56744.9	15699.9
158.118	pos	Alepramic acid	Fatty Acyls	Fatty Acids and Conjugates		C8H12O2	1.8186	0.00729016	-1.89495	0.268882	15633.7	58143.4
438.997	neg	{11-hydroxy-16,18-dioxo-6,8,19-trioxapentacyclo[10.7.0.0²,⁹.0³,⁷.0¹³,¹⁷]nonadeca-1(12),2(9),4,10,13(17)-pentaen-14-yl}oxidanesulfonic acid	Coumarins and derivatives	Furanocoumarins		C16H10O10S	1.8154	0.00408933	1.74462	3.35107	57358.9	17116.6
330.071	neg	Ulifloxacin	Unclassified	Unclassified		C16H16FN3O3S	1.81079	0.00186061	-1.29132	0.408576	28778.2	70435.4
350.088	neg	Ascorbigen	Furofurans	Isosorbides		C15H15NO6	1.80482	0.0328093	2.72022	6.58972	52133.6	7911.35
801.281	neg	Sialyl-Lewis X	Organooxygen compounds	Carbohydrates and carbohydrate conjugates		C31H52N2O23	1.80059	0.000500778	-1.29841	0.406575	26804.9	65928.6
214.059	pos	Argininic acid	Carboxylic acids and derivatives	Amino acids, peptides, and analogues		C6H13N3O3	1.78692	0.0132577	-1.74161	0.299036	17614.2	58903.4
850.63	neg	1-(2E,6E,10E-phytatrienyl)-2-(2E,6E10E-phytatrienyl)-sn-glycero-3-phosphocholine	Unclassified	Unclassified		C48H88NO6P	1.77171	0.0191978	-0.408561	0.753374	133094	176664
697.252	neg	Bn-NCC-1	Tetrapyrroles and derivatives	Unclassified		C37H40N4O11	1.75812	0.0454234	1.9024	3.73834	59465	15906.8
727.247	neg	Bruceoside A	Unclassified	Unclassified		C32H42O16	1.75	0.00325839	0.491886	1.40628	133782	95131.8
943.342	neg	3,4,5-trihydroxy-6-{3-hydroxy-5-[(E)-2-(4-hydroxyphenyl)ethenyl]-2-[(1E)-3-methylbut-1-en-1-yl]phenoxy}oxane-2-carboxylic acid	Stilbenes	Stilbene glycosides		C25H28O9	1.73961	0.0134755	1.3463	2.5426	66961.5	26335.9
221.082	neg	2,2-dimethyl-2H-chromen-5-ol	Benzopyrans	1-benzopyrans		C11H12O2	1.72865	0.0218067	-0.231915	0.851504	234175	275014
795.447	neg	PI(15:1(9Z)/18:4(6Z,9Z,12Z,15Z))	Glycerophospholipids	Glycerophosphoinositols		C42H71O13P	1.72774	0.0295626	1.81197	3.51121	56033.8	15958.6
399.122	pos	Methyl acrylate-divinylbenzene, completely hydrolyzed, copolymer	Pyridines and derivatives	Pyridyltriazoles		C18H18N6O3S	1.72517	0.0354068	-1.37291	0.386112	26268	68032
677.246	pos	Icariin	Polyketides	Flavonoids		C33H40O15	1.72233	0.0429341	-1.3731	0.38606	27159.2	70349.7
380.052	neg	1H-Benzimidazole, 5-(difluoromethoxy)-2-[[(3,4-dimethoxy-2-pyridinyl)methyl]sulfonyl]-	Unclassified	Unclassified		C16H15F2N3O5S	1.71979	0.00188137	-0.881833	0.542677	44218.4	81482
284.099	neg	N-Gluconyl ethanolamine	Organonitrogen compounds	Amines		C8H17NO7	1.7039	0.00251544	0.520295	1.43425	120857	84265.1
649.178	neg	Nevadensin 5-gentiobioside	Polyketides	Flavonoids		C30H36O17	1.67928	0.00187573	0.411993	1.33052	141445	106308
111.009	neg	3-Furoic acid	Furans	Furoic acid and derivatives		C5H4O3	1.67556	0.00584924	0.307074	1.2372	183913	148653
341.03	neg	4,13,14-trihydroxy-9-oxo-8,17-dioxatetracyclo[8.7.0.0²,⁷.0¹¹,¹⁶]heptadeca-1(10),2,4,6,11(16),12,14-heptaen-5-yl acetate	Isoflavonoids	Coumestans		C17H10O8	1.66032	0.00208256	-0.483645	0.715169	85447.9	119479
606.123	neg	Cyanidin 3-(2''-glucuronosylglucoside)	Unclassified	Unclassified		C27H29O17+	1.65241	0.0101755	0.489593	1.40405	122098	86961.2
741.189	neg	Cyanidin 3-glucosyl-(1->6)-[xylosyl-(1->2)-galactoside]	Unclassified	Unclassified		C32H38O20	1.64904	4.50343e-05	1.75159	3.3673	46234.5	13730.4
234.098	pos	N-(1-Deoxy-1-fructosyl)alanine	Organooxygen compounds	Carbohydrates and carbohydrate conjugates		C9H17NO7	1.64457	0.0100292	-1.83898	0.279519	13226.6	47318.9
403.125	neg	Phlorisobutyrophenone 2-glucoside	Organooxygen compounds	Carbohydrates and carbohydrate conjugates		C16H22O9	1.63653	0.00146094	1.22156	2.33199	57578.2	24690.6
537.198	neg	Isolariciresinol 9'-O-alpha-L-arabinofuranoside	Lignan glycosides	Unclassified		C25H32O10	1.62769	2.14173e-07	0.745675	1.67676	77966.8	46498.5
315.072	neg	Phenol glucuronide	Organooxygen compounds	Carbohydrates and carbohydrate conjugates		C12H14O7	1.60395	0.00217506	-1.15705	0.44843	25637.8	57172.3
344.04	neg	8-Oxo-dGMP	Purine nucleotides	Purine deoxyribonucleotides		C10H14N5O8P	1.58527	0.0036282	-0.504233	0.705035	77184.7	109476
514.16	neg	Indol-3-ylacetyl-myo-inositol L-arabinoside	Unclassified	Unclassified		C21H27NO11	1.57359	4.20381e-05	0.942615	1.92201	61422.1	31957.3
785.177	neg	6-(5-{5,7-dihydroxy-4-oxo-6,8-bis[3,4,5-trihydroxy-6-(hydroxymethyl)oxan-2-yl]-4H-chromen-2-yl}-2-hydroxyphenoxy)-3,4,5-trihydroxyoxane-2-carboxylic acid	Flavonoids	Flavonoid glycosides		C33H38O22	1.5707	0.00230146	1.48079	2.79102	48346.6	17322.2
673.348	neg	Bitertanol	Unclassified	Unclassified		C20H23N3O2	1.56887	0.00598272	-0.657695	0.63389	54417.9	85847.5
226.996	neg	2-Oxo-4-phosphonobutanoate	Unclassified	Unclassified		C4H7O6P	1.54283	1.17802e-07	3.18238	9.07802	31818.1	3504.96
667.189	neg	7,5',4'-Trimethoxyflavone 7-xylosyl-(1->6)-glucoside	Unclassified	Unclassified		C29H34O15	1.53913	0.000510429	0.621263	1.53822	81137.2	52747.4
755.205	neg	Kaempferol 3-rhamnosyl-(1->2)-glucosyl-(1->6)-galactoside	Polyketides	Flavonoids		C33H40O20	1.53736	0.00251566	0.88218	1.84316	63717.5	34569.7
536.213	pos	3,4,5-trihydroxy-6-({8-hydroxy-17-methoxy-10-oxo-2-oxatricyclo[13.2.2.1³,⁷]icosa-1(17),3,5,7(20),15,18-hexaen-4-yl}oxy)oxane-2-carboxylic acid	Lignan glycosides	Unclassified		C26H30O11	1.51018	0.0345909	-0.220329	0.85837	201958	235282
671.323	neg	YM-53601	Unclassified	Unclassified		C21H21FN2O	1.50373	0.0266165	-1.0671	0.477279	26802.7	56157.4
130.098	pos	4-Guanidinobutanal	Unclassified	Unclassified		C5H11N3O	1.50342	0.0316005	-1.75011	0.297278	13790.6	46389.6
583.204	neg	Diosbulbinoside F	Prenol lipids	Terpene glycosides		C26H34O12	1.49102	0.000119727	1.329	2.51229	43907.9	17477.3
549.104	neg	Chrysophanol 8-(6-galloylglucoside)	Anthracenes	Anthraquinones		C28H24O13	1.49051	0.000242617	-0.418067	0.748427	79858.2	106701
221.028	neg	S-(2,5-Dimethyl-3-furanyl) 2-furancarbothioate	Furans	Furoic acid and derivatives		C11H10O3S	1.47273	0.000534584	1.56847	2.9659	40318.3	13593.9
244.062	neg	DICTAMNINE	Unclassified	Unclassified		C12H9NO2	1.47169	0.0259641	2.75027	6.72842	33930.5	5042.87
366.337	pos	(E,E)-3,7,11-Trimethyl-2,6,10-dodecatrienyl octanoate	Fatty Acyls	Fatty esters		C23H40O2	1.45854	0.0425546	-1.78798	0.289577	12831.8	44312.2
147.049	neg	3-Mercapto-3-methylbutyl formate	Carboxylic acids and derivatives	Carboxylic acid derivatives		C6H12O2S	1.44732	0.00129749	-1.06217	0.47891	24278.8	50695.9
362.051	neg	Guanidylic acid (guanosine monophosphate)	Unclassified	Unclassified		C10H14N5O8P	1.43404	0.0391419	-0.488032	0.712997	69743.9	97817.9
873.463	neg	Pectenotoxin 1	Macrolides and analogues	Pectenotoxins and derivatives		C47H70O15	1.43108	0.0462853	1.14995	2.21906	53414.6	24070.8
382.183	neg	Istamycin AO	Unclassified	Unclassified		C13H27N3O7	1.41312	0.00595112	-1.00458	0.498415	25778	51720.1
127.123	pos	N-Acetylcadaverine	Carboxylic acids and derivatives	Carboxylic acid derivatives		C7H16N2O	1.40241	0.0161565	-1.61124	0.327317	12732.4	38899.3
489.141	neg	7-Hydroxy-2',4',5'-trimethoxyisoflavone 7-O-glucoside	Unclassified	Unclassified		C24H26O11	1.40143	0.00577801	-0.284209	0.821192	113041	137655
687.301	neg	Diphenylphosphine isopropyl ester	Unclassified	Unclassified		C20H25O3P	1.39209	0.00037738	-2.51939	0.174417	4914.59	28177.3
527.052	neg	3-Methoxy-4-hydroxyphenylethyleneglycol sulfate	Organic sulfuric acids and derivatives	Arylsulfates		C9H12O7S	1.38028	0.00466416	1.72311	3.30146	35620.7	10789.4
302.136	neg	Nicotianamine	Unclassified	Unclassified		C12H21N3O6	1.37658	0.00376972	-0.476682	0.718628	62049.8	86344.8
565.194	neg	6-{[10-butanoyl-3-hydroxy-6-(3-hydroxypropyl)-2,2-dimethyl-8-oxo-2H,3H,4H,8H-pyrano[3,2-g]chromen-5-yl]oxy}-3,4,5-trihydroxyoxane-2-carboxylic acid	Coumarins and derivatives	Pyranocoumarins		C27H34O13	1.35731	7.61774e-05	1.07745	2.1103	41522.3	19676
563.104	neg	Pelargonidin 3-(6''-malonylglucoside)	Unclassified	Unclassified		C24H22O13	1.3313	0.000452933	-0.592437	0.663222	42667.5	64333.8
407.06	neg	Diflunisal acyl glucuronide	Unclassified	Unclassified		C19H16F2O9	1.31865	0.00729801	1.53809	2.90411	32750	11277.1
562.12	neg	Oxotolrestat glucuronide	Unclassified	Unclassified		C22H22F3NO10	1.31251	6.9328e-05	-0.797078	0.575513	28131.6	48881
586.131	neg	Acrinathrin	Unclassified	Unclassified		C26H21F6NO5	1.30812	8.60871e-05	-0.559808	0.678392	43236.8	63734.1
407.208	neg	5-Hydroxy-4-methoxy-5-(1-oxo-9,12,15-hexadecatrienyl)-2(5H)-furanone	Organooxygen compounds	Carbonyl compounds		C21H30O5	1.30784	0.00968639	1.77351	3.41884	30950.6	9052.96
875.465	neg	(3b,16a,20R)-3,16,20,22,25-Pentahydroxy-5-cucurbiten-11-one 3-[glucosyl-(1->6)-glucoside]	Steroids and steroid derivatives	Steroidal glycosides		C42H70O16	1.29857	0.0338787	0.577705	1.49247	71551.9	47941.9
299.187	neg	8-Hydroxy-4(6)-lactarene-5,14-diol	Organooxygen compounds	Alcohols and polyols		C15H26O3	1.29413	0.0275503	-0.264425	0.832531	120310	144512
345.08	neg	1D-1-Guanidino-3-amino-1,3-dideoxy-scyllo-inositol 4-phosphate	Unclassified	Unclassified		C7H17N4O7P	1.27863	0.000196707	-1.30134	0.40575	13623.8	33576.8
274.105	neg	Asparaginyl-Proline	Carboxylic acids and derivatives	Amino acids, peptides, and analogues		C9H15N3O4	1.27691	0.00245291	-0.66404	0.631108	34573.5	54782.3
269.176	neg	5,8-tetradecadienoic acid	Fatty Acyls	Fatty acids and conjugates		C14H24O2	1.23278	0.019857	-0.33069	0.795156	82487.1	103737
167.021	neg	2,3-Butanedithiol	Thiols	Alkylthiols		C4H10S2	1.22943	0.0162603	-0.838819	0.559101	25370.5	45377.3
565.324	neg	Histidinyl-Lysine	Phenol ethers	Anisoles		C12H21N5O3	1.22486	0.00289058	0.388333	1.30888	80056.8	61164.4
235.17	neg	5-nonylresorcinol	Polyketides	Phenolic lipids		C15H24O2	1.21787	0.00862992	-0.393386	0.761341	62276	81797.9
535.146	neg	Isoorientin 7,3',4'-trimethyl ether	Polyketides	Flavonoids		C24H26O11	1.21776	0.0100301	0.236895	1.17845	130985	111149
237.077	neg	2-(hydroxymethyl)-2-methyl-2H-chromen-5-ol	Benzopyrans	1-benzopyrans		C11H12O3	1.21584	0.0411833	-0.409629	0.752817	68289.3	90711.7
405.213	neg	Kiwiionoside	Prenol lipids	Terpene glycosides		C19H34O9	1.21389	0.000111785	-0.427256	0.743675	51087.1	68695.5
454.318	neg	O-[(9Z)-17-carboxyheptadec-9-enoyl]carnitine	Fatty Acyls	Fatty esters		C25H45NO6	1.19784	0.00549246	-1.31572	0.401726	12197.6	30363.1
233.155	neg	Acorusdiol	Prenol lipids	Sesquiterpenoids		C15H24O3	1.19451	0.00735466	-0.300643	0.81189	78330.4	96479
539.139	neg	D-Lombricine	Unclassified	Unclassified		C6H15N4O6P	1.19333	0.00446288	5.05519	33.2479	18869.7	567.545
129.019	neg	2-Hydroxyglutaric acid lactone	Lactones	Gamma butyrolactones		C5H6O4	1.19222	0.00215259	0.365113	1.28798	76496.7	59392.7
513.137	pos	Lethedoside A	Polyketides	Flavonoids		C24H26O11	1.19073	0.0447908	-0.14759	0.902758	201035	222690
607.168	neg	Formononetin 7-O-apiosyl-(1->2)-glucoside	Polyketides	Flavonoids		C27H30O13	1.18975	0.043295	0.828009	1.77523	46021.3	25924.1
519.188	neg	(7'S,8'S)-4,7'-Epoxy-3,8'-bilign-7-ene-3',5-dimethoxy-4',9,9'-triol 4'-glucoside	2-arylbenzofuran flavonoids	Unclassified		C26H32O11	1.18727	0.0185732	0.236097	1.1778	127911	108602
160.076	pos	Echinopsine	Unclassified	Unclassified		C10H9NO	1.18606	0.0231581	-1.45925	0.363682	10947.9	30102.8
342.192	pos	3-Acetoxyscirpene-4,15-diol	Prenol lipids	Sesquiterpenoids		C17H24O6	1.18362	0.00972442	-2.07339	0.237601	5457.91	22970.9
172.17	pos	decanamide	Fatty Acyls	Fatty amides		C10H21NO	1.17746	0.0332098	-1.34011	0.394992	12525.1	31709.7
446.152	neg	Flupenthixol sulfoxide	Unclassified	Unclassified		C23H26F3N3O2S	1.17135	0.00100312	0.413025	1.33147	68919.2	51761.6
859.484	neg	Trandolapril	Carboxylic acids and derivatives	Amino acids, peptides, and analogues		C24H34N2O5	1.16689	0.0438264	-1.22134	0.428884	13626.4	31771.8
219.175	neg	(3S,4S,6R,7S)-1,10-Bisaboladiene-3,4-diol	Prenol lipids	Sesquiterpenoids		C15H26O2	1.16241	0.00179208	-0.47598	0.718978	41434.3	57629.5
445.114	neg	Torosaflavone A	Polyketides	Flavonoids		C21H20O8	1.1469	0.0187529	-0.697332	0.616712	27312.2	44286.9
385.115	neg	1-O-Sinapoylglucose	Cinnamic acids and derivatives	Hydroxycinnamic acids and derivatives		C17H22O10	1.13822	0.0384185	-0.38223	0.767251	58496.8	76242.1
807.491	neg	A28086B	Unclassified	Unclassified		C43H70O11	1.13776	0.0121215	1.4265	2.68793	26338.7	9798.86
629.129	neg	Cyanidin-3-rhamnoglucoside chloride	Unclassified	Unclassified		C27H31ClO15	1.1372	0.00645933	0.657581	1.57744	44880.2	28451.4
707.182	neg	6-[(2-{4-[(3-{[3,4-dihydroxy-4-(hydroxymethyl)oxolan-2-yl]oxy}-4,5-dihydroxy-6-(hydroxymethyl)oxan-2-yl)oxy]phenyl}-4-oxo-3,4-dihydro-2H-1-benzopyran-7-yl)oxy]-3,4,5-trihydroxyoxane-2-carboxylic acid	Flavonoids	Flavonoid glycosides		C32H38O19	1.13634	0.0317041	-1.41	0.376311	10218.4	27154
423.274	pos	3α,6α,12α-Trihydroxy-7-oxo-5β-cholan-24-oic Acid	Unclassified	Unclassified		C24H38O6	1.13308	0.0454592	-1.38773	0.382165	11198.7	29303.3
237.069	pos	Zileuton	Benzothiophenes	1-benzothiophenes		C11H12N2O2S	1.11951	0.0284521	-1.44001	0.368564	10116.3	27448
625.153	neg	Chalconaringenin 2'-(6''-p-coumarylglucoside)	Polyketides	Flavonoids		C30H28O12	1.11488	0.000284417	-0.604205	0.657834	29215.7	44412
146.065	neg	5-Methylthiopentanaldoxime	Unclassified	Unclassified		C6H13NOS	1.10504	0.0031936	-0.522589	0.696121	34281.4	49246.3
311.223	neg	5,8,12-Trihydroxy-9-octadecenoic acid	Fatty Acyls	Fatty acids and conjugates		C18H34O5	1.09968	0.0275848	-0.581766	0.668145	33456.1	50073.1
845.218	neg	APF	Unclassified	Unclassified		C26H17NO5	1.08412	0.000358371	2.91113	7.52206	16134.6	2144.97
435.036	neg	4,4'-Biphenyldithiol	Unclassified	Unclassified		C12H10S2	1.07741	0.00120294	2.81536	7.03895	16291.9	2314.53
339.109	neg	6-(2-benzyl-3-oxopropoxy)-3,4,5-trihydroxyoxane-2-carboxylic acid	Fatty Acyls	Fatty acyl glycosides		C16H20O8	1.07657	0.00250266	0.303601	1.23422	73940.6	59908.7
551.178	neg	4,6,2',4'-Tetramethoxychalcone 2'-beta-glucoside	Unclassified	Unclassified		C25H30O11	1.07248	0.0468236	2.29409	4.90444	21535.5	4391.02
112.986	neg	Trifluoroacetic acid	Carboxylic acids and derivatives	Alpha-halocarboxylic acids and derivatives		C2HF3O2	1.07047	0.00383192	-0.297494	0.813665	63807.7	78420.2
372.105	neg	PC(2:0/1:0)[U]	Unclassified	Unclassified		C11H22NO8P	1.06487	0.00070221	-1.51197	0.350633	7449.92	21247.1
593.131	neg	Kaempferol 3-(2''-p-coumarylglucoside)	Flavonoids	Flavonoid glycosides		C30H26O13	1.05846	0.00533339	-0.421662	0.746564	41625.9	55756.6
683.273	neg	6-{4-[3-(3,7-dimethylocta-2,6-dien-1-yl)-6-[(3,3-dimethyloxiran-2-yl)methyl]-5,7-dihydroxy-4-oxo-3,4-dihydro-2H-1-benzopyran-2-yl]-3-hydroxyphenoxy}-3,4,5-trihydroxyoxane-2-carboxylic acid	Flavonoids	Flavans		C36H44O13	1.05158	0.00394405	0.897401	1.86271	29695.8	15942.3
541.027	neg	[2-hydroxy-5-(3,5,6-trihydroxy-4-oxo-7-{[3,4,5-trihydroxy-6-(hydroxymethyl)oxan-2-yl]oxy}-4H-chromen-2-yl)phenyl]oxidanesulfonic acid	Flavonoids	Flavonoid glycosides		C21H20O16S	1.04934	0.00331358	-0.423944	0.745384	39002.5	52325.4
149.024	neg	4-Hydroxyphthalide	Isocoumarans	Isobenzofuranones		C8H6O3	1.04051	0.00543776	1.52298	2.87384	20371.2	7088.5
653.262	neg	Harderoporphyrin	Tetrapyrroles and derivatives	Porphyrins		C35H36N4O6	1.0316	0.000832009	0.46093	1.37643	47553.7	34548.6
341.197	neg	(1(10)E,4a,5E)-1(10),5-Germacradiene-12-acetoxy-4,11-diol	Prenol lipids	Sesquiterpenoids		C17H28O4	1.03133	0.00265208	-0.383867	0.766381	42901.2	55979
207.012	neg	1-Naphthalenesulfonic acid	Unclassified	Unclassified		C10H8O3S	1.02955	0.00290234	1.38023	2.6031	21866.3	8400.1
585.198	neg	Pilosanol A	Polyketides	Flavonoids		C29H32O10	1.01323	0.00754723	0.507332	1.42142	46161.6	32475.7
137.046	pos	1-Pentanesulfenothioic acid	Sulfenyl compounds	Unclassified		C5H12S2	1.01112	0.0133427	-1.64458	0.31984	6274.96	19619.1
357.062	neg	PSOROMIC ACID	Unclassified	Unclassified		C18H14O8	1.00356	0.00913602	-0.455869	0.729071	35207.1	48290.4
256.118	pos	N-D-Glucosylarylamine	Unclassified	Unclassified		C12H17NO5	1.00131	0.00196812	-2.21003	0.21613	3407.62	15766.5
474.147	neg	Aspoxicillin	Unclassified	Unclassified		C21H27N5O7S	1.00029	0.00427422	0.30139	1.23233	67813.3	55028.5

## Sheet: Table S8.
Table S8. Differential metabolites in rbohd/f-Drought vs rbohd/f-CK.
m/z	Ion mode	Metabolites	Class	Sub Class	kegg	Formula	VIP	P-value	log2(FC)	FC	average(rbohd-f-Drought)	average(rbohd-f-CK)
191.02	neg	Oxoglutaric acid	Keto acids and derivatives	Gamma-keto acids and derivatives	C00026	C5H6O5	9.00635	0.0232413	0.533038	1.44697	4.86501e+06	3.3622e+06
381.079	pos	Sucrose	Organooxygen compounds	Carbohydrates and carbohydrate conjugates	C00089	C12H22O11	2.35841	0.0108199	0.637562	1.5557	274367	176363
306.049	pos	2',3' cyclic CMP	Carboxylic acids and derivatives	Amino acids, peptides, and analogues	C00127	C9H12N3O7P	1.07443	0.00676504	0.626027	1.54331	56632.2	36695.3
116.071	pos	L-Proline	Carboxylic acids and derivatives	Amino acids, peptides, and analogues	C00148	C5H9NO2	3.23586	0.000227469	1.15934	2.23355	309332	138493
133.061	pos	L-Asparagine	Carboxylic acids and derivatives	Amino acids, peptides, and analogues	C00152	C4H8N2O3	1.32881	0.0241458	-0.554906	0.680702	69539.2	102158
147.03	neg	Acetoacetic acid	Keto acids and derivatives	Short-chain keto acids and derivatives	C00164	C4H6O3	1.12721	0.00633306	0.820809	1.7664	50737.5	28723.8
807.491	neg	Hebevinoside I	Organooxygen compounds	Carbohydrates and carbohydrate conjugates	C00243	C44H72O13	1.08174	0.0161972	0.685176	1.6079	54776.4	34067.1
249.221	pos	Sterol	Steroids and steroid derivatives	Hydroxysteroids	C00370	C17H28O	1.34761	0.0278737	-1.04792	0.483665	31834.8	65819.9
159.068	neg	Pyrimidine	Diazines	Pyrimidines and pyrimidine derivatives	C00396	C4H4N2	2.1313	0.0358312	-1.58374	0.333615	43811.9	131325
132.102	pos	L-Isoleucine	Carboxylic acids and derivatives	Amino acids, peptides, and analogues	C00407	C6H13NO2	2.80739	0.0424244	0.401718	1.32108	630967	477615
173.009	neg	Aconitic acid	Carboxylic acids and derivatives	Tricarboxylic acids and derivatives	C00417	C6H6O6	2.24442	0.00603595	0.801821	1.7433	204541	117330
133.051	neg	Acetoin	Organooxygen compounds	Carbonyl compounds	C00466	C4H8O2	1.86717	2.11536e-05	3.31037	9.92018	62629.2	6313.32
223.061	neg	Sinapic acid	Cinnamic acids and derivatives	Hydroxycinnamic acids and derivatives	C00482	C11H12O5	1.87378	0.00883427	1.54469	2.91742	94960.8	32549.6
967.528	neg	PIP(18:2(9Z,12Z)/20:1(11Z))	Glycerophospholipids	Glycerophosphoinositol phosphates	C00626	C47H86O16P2	2.50948	0.0051393	0.82752	1.77463	245193	138166
163.04	neg	4-Hydroxycinnamic acid	Cinnamic acids and derivatives	Hydroxycinnamic acids and derivatives	C00811	C9H8O3	1.44322	0.00428951	1.40216	2.64297	56881.7	21521.9
351.253	pos	Beta-Cortol	Organooxygen compounds	Carbohydrates and carbohydrate conjugates	C01235	C21H36O5	1.18403	0.00280134	1.00943	2.01311	46503.3	23100.2
243.171	neg	N-(6-aminohexanoyl)-6-aminohexanoic acid	Fatty Acyls	Other Fatty Acyls	C01255	C12H24N2O3	1.01882	0.00351867	0.852942	1.80618	39174.2	21689
115.004	neg	Maleic acid	Carboxylic acids and derivatives	Dicarboxylic acids and derivatives	C01384	C4H4O4	3.58647	0.00299519	0.832469	1.78073	494061	277448
193.051	neg	trans-Ferulic acid	Cinnamic acids and derivatives	Hydroxycinnamic acids and derivatives	C01494	C10H10O4	1.0005	0.014141	0.927958	1.90258	37562.5	19742.9
193.05	pos	Scopoletin	Coumarins and derivatives	Hydroxycoumarins	C01752	C10H8O4	1.3324	0.0163565	0.753883	1.68633	78613.1	46618
182.081	pos	2-Hydroxycinnamic acid	Cinnamic acids and derivatives	Hydroxycinnamic acids and derivatives	C01772	C9H8O3	2.37136	0.0158042	0.50513	1.41925	342569	241373
131.046	neg	D-Asparagine	Carboxylic acids and derivatives	Amino acids, peptides, and analogues	C01905	C4H8N2O3	1.17403	0.0363122	-0.66159	0.632181	45455.8	71903.1
338.088	neg	6-Hydroxy-5-methoxyindole glucuronide	Organooxygen compounds	Carbohydrates and carbohydrate conjugates	C03033	C15H17NO8	1.93944	0.0267088	0.527463	1.44139	230652	160020
317.115	pos	Monoethylhexyl phthalic acid	Benzene and substituted derivatives	Benzoic acids and derivatives	C03343	C16H22O4	5.46702	0.0149933	-0.503244	0.705518	1.28016e+06	1.8145e+06
562.251	neg	Taurolithocholate sulfate	Steroids and steroid derivatives	Bile acids, alcohols and derivatives	C03642	C26H45NO8S2	1.3571	0.00731904	2.13996	4.4075	41123.9	9330.44
562.316	neg	LysoPC(18:3(6Z,9Z,12Z))	Glycerophospholipids	Glycerophosphocholines	C04230	C26H48NO7P	4.16366	0.00021378	2.10522	4.30264	368788	85712
109.041	neg	Imidazole-4-acetaldehyde	Azoles	Imidazoles	C05130	C5H6N2O	2.05427	0.0300364	-1.62968	0.32316	38123.1	117970
299.098	neg	Galactosylglycerol	Glycerolipids	Glycosylglycerols	C05401	C9H18O8	1.00782	0.00515694	-0.625702	0.648104	31975.6	49337
133.052	neg	Dihydropteridine	Pteridines and derivatives	Unclassified	C05649	C6H6N4	1.85573	0.0330842	-1.40601	0.377354	39734	105296
135.068	neg	Tetrahydropteridine	Pteridines and derivatives	Unclassified	C05650	C6H8N4	1.02023	0.0345133	-1.69343	0.309192	8926.07	28869
287.055	pos	Kaempferol	Flavonoids	Flavones	C05903	C15H10O6	1.32679	0.00460769	0.775692	1.71201	71870.8	41980.3
698.449	neg	Erythromycin B	Polyketides	Macrolides and lactone polyketides	C06653	C37H67NO12	1.11266	0.00194447	1.67255	3.18778	30068.3	9432.35
379.096	pos	Carbenicillin	Carboxylic acids and derivatives	Amino acids, peptides, and analogues	C06869	C17H18N2O6S	2.98807	0.000979913	1.75271	3.36991	210323	62412.1
355.158	neg	Hydroxyzine	Benzene and substituted derivatives	Diphenylmethanes	C07045	C21H27ClN2O2	1.67766	0.00795299	-1.55936	0.339301	25102.4	73982.5
124.039	pos	Isonicotinic acid	Pyridines and derivatives	Pyridinecarboxylic acids and derivatives	C07446	C6H5NO2	1.41938	0.0255168	0.408427	1.32724	152008	114529
943.456	neg	Atracurium	Isoquinolines and derivatives	Benzylisoquinolines	C07548	C51H66N2O12	1.04503	0.00282855	1.51543	2.85884	28215.5	9869.54
477.065	neg	Neoglucobrassicin	Organooxygen compounds	Carbohydrates and carbohydrate conjugates	C08424	C17H22N2O10S2	4.08774	0.0403853	0.513394	1.4274	1.07605e+06	753852
126.091	pos	Proline betaine	Carboxylic acids and derivatives	Amino acids, peptides, and analogues	C10172	C7H13NO2	1.53438	0.00912557	-0.851037	0.554386	51202.9	92359.6
265.155	pos	(2E)-N-(4-aminobutyl)-3-(4-hydroxy-3-methoxyphenyl)prop-2-enimidic acid	Cinnamic acids and derivatives	Hydroxycinnamic acids and derivatives	C10497	C14H20N2O3	1.38142	0.00790916	0.690865	1.61425	86770.7	53752.9
245.186	pos	Leucyl-Leucine	Carboxylic acids and derivatives	Amino acids, peptides, and analogues	C11332	C12H24N2O3	1.9924	0.00178333	0.951712	1.93417	136804	70730.2
387.13	neg	10-Hydroxyloganin	Prenol lipids	Isoprenoids	C11659	C17H26O11	2.95968	0.0113709	1.10102	2.14507	289428	134927
829.507	pos	Telithromycin	Organooxygen compounds	Carbohydrates and carbohydrate conjugates	C12009	C43H65N5O10	1.0071	0.0283505	0.870938	1.82885	41263.2	22562.4
136.076	pos	Benzofuran	Benzofurans	Unclassified	C14512	C8H6O	1.10818	0.0128557	0.443237	1.35965	82208.4	60462.8
311.222	pos	9S,11R,15S-trihydroxy-2,3-dinor-13E-prostaenoic acid-cyclo[8S,12R]	Fatty Acyls	Eicosanoids	C14795	C18H32O5	2.42181	0.00888748	0.719156	1.64622	259145	157419
547.11	neg	6''-O-Malonyldaidzin	Isoflavonoids	Isoflavonoid O-glycosides	C16191	C24H22O12	1.09472	0.0271552	-1.00234	0.49919	22387.3	44847.3
341.138	pos	Isocolumbin	Naphthopyrans	Unclassified	C17508	C20H22O6	1.32532	0.0209912	0.55579	1.46997	100522	68383.5
819.455	neg	forskolin	Benzofurans	Benzofuranones	C17854	C22H34O7	1.47189	0.000918076	1.58295	2.99582	53340.2	17804.9
362.051	neg	Cyclic pyranopterin monophosphate	Pteridines and derivatives	Pterins and derivatives	C18239	C10H14N5O8P	1.02728	0.0106063	-1.18042	0.441223	14656.2	33217.2
335.074	pos	7-Hydroxymethyl-12-methylbenz[a]anthracene sulfate	Phenanthrenes and derivatives	Unclassified	C19562	C20H16O4S	1.07202	0.0184714	0.517555	1.43153	69642.9	48649.3
305.176	neg	Capsiate	Phenols	Methoxyphenols	C20203	C18H26O4	1.42171	0.0180878	0.98405	1.97801	74476	37652
293.211	pos	8-hydroxy-10,12-octadecadiynoic acid	Fatty Acyls	Octadecanoids		C18H28O3	17.345	0.0234898	-0.919783	0.528589	6.23581e+06	1.17971e+07
561.125	neg	6-(3-{5,7-dihydroxy-3-[(3,4,5-trihydroxyoxan-2-yl)oxy]-5H-chromen-2-yl}phenoxy)-3,4,5-trihydroxyoxane-2-carboxylic acid	Organooxygen compounds	Carbohydrates and carbohydrate conjugates		C26H28O15	10.2155	0.0190156	0.575954	1.49066	5.76366e+06	3.86651e+06
295.227	pos	9-HOTE	Fatty Acyls	Lineolic acids and derivatives		C18H30O3	10.2063	0.0307719	-0.913544	0.530879	2.22743e+06	4.19573e+06
577.157	neg	Kaempferol 3-rhamnoside-(1->2)-rhamnoside	Polyketides	Flavonoids		C27H30O14	8.78685	0.0237272	0.527351	1.44128	4.64358e+06	3.22185e+06
284.295	pos	Enigmol	Sphingolipids	Sphingoid bases		C18H39NO2	7.15244	0.048333	-0.473899	0.720016	2.59924e+06	3.60997e+06
579.171	pos	eq-4''-Hydroxymaysin	Flavonoids	Flavonoid glycosides		C27H30O14	6.9071	0.0100737	0.615423	1.53201	2.3955e+06	1.56364e+06
146.063	pos	2-(Methylthiomethyl)furan	Heteroaromatic compounds	Unclassified		C6H8OS	6.33776	0.00136069	0.917794	1.88922	1.41086e+06	746792
293.211	pos	12-OPDA	Unclassified	Unclassified		C18H28O3	5.95595	0.00631419	0.818987	1.76417	1.41854e+06	804082
593.152	neg	Kaempferol 3-neohesperidoside	Flavonoids	Flavonoid glycosides		C27H30O15	5.5161	0.0066005	0.711518	1.63753	1.3489e+06	823742
201.048	pos	3-(Isothiocyanatomethyl)-1-methoxy-1H-indole	Indoles and derivatives	Indoles		C11H10N2OS	5.35726	0.00985577	1.15735	2.23047	902425	404590
653.289	pos	1,2-(8R,9R-epoxy-octadec-13Z,15Z-dien-4,6-diynoyl)-sn-glycerol	Glycerolipids	Triradylglycerols		C38H46O7	4.99788	0.0322711	1.48391	2.79706	749954	268122
595.166	pos	Isorhamnetin 3-alpha-L-arabinopyranosyl-(1->2)-rhamnoside	Polyketides	Flavonoids		C27H30O15	4.81644	0.00421944	0.741228	1.6716	980747	586713
521.203	neg	(7'R,8'R)-4,7'-Epoxy-3',5-dimethoxy-4',9,9'-lignanetriol 9'-glucoside	2-arylbenzofuran flavonoids	Unclassified		C26H34O11	4.76129	0.0184655	0.571261	1.48582	1.25487e+06	844563
291.197	neg	9-hydroxy-10E,14Z-octadecadien-12-ynoic acid	Fatty Acyls	Octadecanoids		C18H28O3	4.49222	0.0234249	-0.848043	0.555538	466891	840431
265.148	neg	6,7-Dihydro-4-(hydroxymethyl)-2-(p-hydroxyphenethyl)-7-methyl-5H-2-pyrindinium	Phenols	1-hydroxy-2-unsubstituted benzenoids		C18H22NO2+	4.24376	0.0186564	-1.10197	0.465881	286013	613919
677.137	neg	Kaempferol 3-(6''-malonylglucoside)-7-glucoside	Polyketides	Flavonoids		C30H32O19	4.24099	0.0196008	0.590312	1.50557	968789	643469
265.18	pos	12-Oxo-2,3-dinor-10,15-phytodienoic acid	Fatty Acyls	Eicosanoids		C16H24O3	4.11303	0.00128368	1.21945	2.32859	489758	210324
607.255	pos	4E,15Z-Bilirubin IXa	Tetrapyrroles and derivatives	Bilirubins		C33H36N4O6	3.95458	0.0368657	-0.796481	0.575752	409040	710445
639.334	pos	Goshonoside F6	Prenol lipids	Terpene glycosides		C31H52O12	3.84837	0.0188138	-1.03199	0.489036	258431	528451
655.277	pos	Cryptophycin 1	Unclassified	Unclassified		C35H43ClN2O8	3.73428	0.0101067	-1.31861	0.40092	162750	405941
433.113	pos	7,3',4',5'-Tetrahydroxyflavone 7-rhamnoside	Unclassified	Unclassified		C21H20O10	3.65076	0.00998432	0.621947	1.53895	664464	431764
285.062	neg	Diphenol glucuronide	Organooxygen compounds	Carbohydrates and carbohydrate conjugates		C12H14O8	3.51045	0.0249401	0.537094	1.45105	740248	510147
275.055	pos	3,7,8,9-tetrahydroxy-1-methyl-6H-benzo[c]chromen-6-one	Coumarins and derivatives	Unclassified		C14H10O6	3.48449	0.0152024	0.580152	1.49501	659718	441281
995.56	neg	Quinquenoside I	Prenol lipids	Triterpenoids		C52H86O19	3.43488	0.00654653	0.888791	1.85162	440033	237647
339.217	pos	1beta,3beta,5alpha,6beta-tetrahydroxyandrostan-17-one	Unclassified	Unclassified		C19H30O5	3.40492	0.00521071	2.05125	4.14466	261110	62999
783.465	pos	MGDG-O(16:3(7Z,10Z,13Z))	Glycerolipids	Glycosyldiradylglycerols		C43H68O11	3.39298	0.000198608	1.61026	3.05307	278676	91277.2
741.224	pos	Kaempferol 3-rhamnosyl-(1->2)-rhamnosyl-(1->6)-glucoside	Flavonoids	Flavonoid glycosides		C33H40O19	3.32337	0.0414564	0.424333	1.34195	837382	624003
309.207	neg	9H-12(13)-EpODE	Fatty Acyls	Octadecanoids		C18H30O4	3.30154	0.030659	0.518533	1.4325	675238	471371
383.113	pos	3,4,5-trihydroxy-6-{3-[(2E)-3-phenylprop-2-enoyl]phenoxy}oxane-2-carboxylic acid	Flavonoids	Flavonoid glycosides		C21H20O8	3.29752	0.0135033	0.602952	1.51882	568212	374114
107.036	neg	2,4-Diamino-6-hydroxypyrimidine	Diazines	Pyrimidines and pyrimidine derivatives		C4H6N4O	3.19119	0.0287377	-1.61633	0.326163	92800.8	284522
837.464	neg	Sanguisorbin E	Prenol lipids	Terpene glycosides		C43H68O13	3.16658	0.00201571	1.37226	2.58876	270406	104454
301.141	pos	Glyceryl 5-hydroxydecanoate	Fatty Acyls	Fatty alcohols		C13H26O5	3.11101	0.0136319	-0.651653	0.636551	301390	473473
349.237	pos	15-methyl-15R-PGE2	Fatty Acyls	Eicosanoids		C21H34O5	3.05473	0.000134496	1.65634	3.15215	222162	70479.3
215.033	neg	2-C-Methyl-D-erythritol 4-phosphate	Unclassified	Unclassified		C5H13O7P	3.0536	0.0117698	0.742935	1.67358	408311	243975
188.111	pos	Molinate	Unclassified	Unclassified		C9H17NOS	3.00087	0.00199719	0.997956	1.99717	300538	150482
403.046	neg	Demethylmethoxsalen	Unclassified	Unclassified		C11H6O4	2.99364	0.0205117	0.611799	1.52816	468339	306472
478.293	pos	LysoPE(18:2(9Z,12Z)/0:0)	Glycerophospholipids	Glycerophosphoethanolamines		C23H44NO7P	2.93813	0.00171636	1.1926	2.28564	253964	111113
339.072	neg	3,4,5-trihydroxy-6-{[(2E)-3-(3-hydroxyphenyl)prop-2-enoyl]oxy}oxane-2-carboxylic acid	Cinnamic acids and derivatives	Hydroxycinnamic acids and derivatives		C15H16O9	2.84778	0.00893096	1.54556	2.91917	219367	75147.1
367.248	pos	Allocortolone	Unclassified	Unclassified		C21H34O5	2.7589	0.000142782	1.69914	3.24708	178647	55017.8
172.063	neg	Dihydro-6-isopropyl-2,4-dimethyl-4H-1,3,5-dithiazine	Azacyclic compounds	Dithiazinanes		C8H17NS2	2.73777	0.0367782	-1.61504	0.326456	70053.3	214587
219.102	pos	4-hydroxy-2-methoxy-3-(3-methylbut-2-en-1-yl)benzoic acid	Benzene and substituted derivatives	Benzoic acids and derivatives		C13H16O4	2.73585	0.0104099	0.613885	1.53037	379102	247718
579.267	neg	3-Hydroxy-beta-ionol 3-[glucosyl-(1->6)-glucoside]	Prenol lipids	Terpene glycosides		C25H42O12	2.73521	0.0030262	1.0252	2.03524	247872	121790
409.077	pos	3,4,5-trihydroxy-6-({8-methoxy-2-oxo-2H-furo[2,3-h]chromen-4-yl}oxy)oxane-2-carboxylic acid	Coumarins and derivatives	Coumarin glycosides		C18H16O11	2.69886	0.0137428	0.605047	1.52103	380337	250053
709.163	neg	Apigenin 7-(6''-malonylneohesperidoside)	Polyketides	Flavonoids		C30H32O17	2.67626	0.000932223	1.17359	2.25572	213077	94460.4
309.206	pos	ent-16-J1-PhytoP	Fatty Acyls	Octadecanoids		C18H28O4	2.66483	0.0317913	0.638263	1.55645	376783	242078
309.206	pos	2,3-dinor Prostaglandin E1	Unclassified	Unclassified		C18H30O5	2.66263	0.0185903	0.573584	1.48822	390586	262452
240.05	pos	2-{[hydroxy(6-hydroxy-2H-1,3-benzodioxol-5-yl)methylidene]amino}acetic acid	Carboxylic acids and derivatives	Amino acids, peptides, and analogues		C10H9NO6	2.66197	0.0072354	0.66728	1.58808	332435	209332
226.071	pos	6,8-dihydroxy-7-methoxy-2H-chromen-2-one	Coumarins and derivatives	Hydroxycoumarins		C10H8O5	2.59403	0.0274444	0.478569	1.39336	446635	320545
513.12	neg	Trichotomine	Unclassified	Unclassified		C30H20N4O6	2.58569	0.0108353	0.759718	1.69316	287834	169998
390.157	pos	Gemifloxacin	Diazanaphthalenes	Naphthyridines		C18H20FN5O4	2.58198	0.0328106	-0.620118	0.650618	235158	361437
476.279	neg	LysoPE(0:0/18:2(9Z,12Z))	Glycerophospholipids	Glycerophosphoethanolamines		C23H44NO7P	2.57902	0.00169895	1.0915	2.13096	207407	97330.7
186.079	neg	Dihydro-2,4-dimethyl-6-(2-methylpropyl)-4H-1,3,5-dithiazine	Azacyclic compounds	Dithiazinanes		C9H19NS2	2.56214	0.0345483	-1.65632	0.317246	58634.4	184823
159.076	pos	4-Methylene-L-glutamine	Unclassified	Unclassified		C6H10N2O3	2.51824	0.0110761	-0.885486	0.541305	132050	243948
651.275	neg	Trandolapril glucuronide	Unclassified	Unclassified		C30H42N2O11	2.50614	0.0132244	1.78071	3.43596	159754	46494.7
624.257	pos	8',10'-Dihydroxydihydroergotamine	Unclassified	Unclassified		C33H39N5O5	2.4843	0.00580946	-1.65118	0.31838	49325.6	154927
256.082	pos	Nicotinate D-ribonucleoside	Unclassified	Unclassified		C11H13NO6	2.46848	0.0402595	0.438291	1.355	449950	332067
297.171	neg	Tetranor-PGD1	Fatty Acyls	Eicosanoids		C16H26O5	2.45692	0.0209032	0.568765	1.48325	336117	226608
351.155	pos	PA(6:0/6:0)	Glycerophospholipids	Glycerophosphates		C15H29O8P	2.44143	0.00535055	1.32432	2.50415	168119	67136.3
369.141	neg	Cellulose, microcrystalline	Organooxygen compounds	Carbohydrates and carbohydrate conjugates		C14H26O11	2.43876	0.000242787	4.09723	17.1155	102535	5990.78
325.093	neg	6-O-p-Coumaroyl-D-glucose	Cinnamic acids and derivatives	Hydroxycinnamic acids and derivatives		C15H18O8	2.41776	0.0136816	2.60412	6.08021	124537	20482.4
309.119	neg	(Z)-2-Methyl-2-butene-1,4-diol 4-O-beta-D-Glucopyranoside	Fatty Acyls	Fatty acyl glycosides		C11H20O7	2.40331	0.00059825	1.66022	3.16064	138627	43860.5
160.079	pos	2,5-Dimethyl-3-(methylthio)furan	Thioethers	Aryl thioethers		C7H10OS	2.39176	0.00109409	1.01771	2.0247	186244	91986.2
281.176	neg	(6E,8R,10Z)-8-hydroxy-3-oxohexadecadienoic acid	Fatty Acyls	Fatty acids and conjugates		C16H26O4	2.36794	0.0443012	0.453874	1.36971	404594	295386
517.134	pos	Formononetin 7-(6''-malonylglucoside)	Isoflavonoids	Isoflavonoid O-glycosides		C25H24O12	2.36488	0.0139413	0.635711	1.5537	281361	181090
519.237	neg	Purothionin AII	Benzene and substituted derivatives	Benzoic acids and derivatives		C26H36N2O9	2.3592	0.00124782	1.90115	3.73511	124846	33425
237.089	neg	Pyrimidine, 2,4- bis[(trimethylsilyl)oxy]-	Diazines	Pyrimidines and pyrimidine derivatives		C10H20N2O2Si2	2.3516	0.0367719	-1.66562	0.315208	49135.5	155883
370.207	pos	(-)-11-nor-9-carboxy-Δ9-THC-d3	Unclassified	Unclassified		C21H25D3O4	2.35086	1.86247e-06	3.61613	12.262	97003.3	7910.86
853.458	neg	Sarsasapogenin 3-[4''-glucosyl-6''-arabinosylglucoside]	Fatty Acyls	Fatty alcohols		C44H72O17	2.33759	0.000673591	2.71527	6.56718	105010	15990.1
293.212	neg	9S-HOTrE	Fatty Acyls	Octadecanoids		C18H30O3	2.31057	0.0244842	-0.832033	0.561737	126658	225475
853.46	neg	Calenduloside G methyl ester	Prenol lipids	Terpene glycosides		C43H68O14	2.30422	0.00237983	2.0545	4.154	116254	27986.1
355.064	pos	2,3,5-trihydroxy-6-(hydroxymethyl)oxan-4-yl 3,4,5-trihydroxybenzoate	Benzene and substituted derivatives	Benzoic acids and derivatives		C13H16O10	2.30109	0.0280731	0.542467	1.45646	316389	217232
287.055	pos	3,5,7-trihydroxy-2-(3-hydroxyphenyl)-4H-chromen-4-one	Flavonoids	Flavones		C15H10O6	2.29332	0.00692919	0.668676	1.58961	243696	153305
606.123	neg	(6-carboxy-3,4,5-trihydroxyoxan-2-yl)[2-(3,4-dihydroxyphenyl)-5-hydroxy-3-{[3,4,5-trihydroxy-6-(hydroxymethyl)oxan-2-yl]oxy}-7H-chromen-7-ylidene]oxidanium	Flavonoids	Flavonoid glycosides		C27H29O17+	2.27156	0.0142596	0.618476	1.53525	265791	173125
132.057	neg	Phenicarbazide	Unclassified	Unclassified		C7H9N3O	2.27021	0.0308797	-1.55491	0.34035	50466.4	148278
476.277	pos	LysoPE(0:0/18:3(9Z,12Z,15Z))	Glycerophospholipids	Glycerophosphoethanolamines		C23H42NO7P	2.26793	0.000480923	1.67742	3.19855	122740	38373.7
354.337	pos	Anandamide (20:l, n-9)	Fatty Acyls	Fatty amides		C22H43NO2	2.26027	0.00321493	-0.987138	0.504478	87170.4	172793
580.166	pos	3,4,5-trihydroxy-6-{[5-hydroxy-4-oxo-2-phenyl-8-(3,4,5-trihydroxyoxan-2-yl)-4H-chromen-7-yl]oxy}oxane-2-carboxylic acid	Flavonoids	Flavonoid glycosides		C26H26O14	2.23501	0.023502	0.538126	1.45209	298002	205223
349.237	pos	5a-Tetrahydrocortisol	Sterol Lipids	Steroids		C21H34O5	2.23195	0.00189449	1.31202	2.48289	139723	56274.2
537.198	neg	Isolariciresinol 9'-O-alpha-L-arabinofuranoside	Lignan glycosides	Unclassified		C25H32O10	2.21849	0.0376065	0.461151	1.37664	346571	251751
295.218	pos	Trimipramine	Benzazepines	Dibenzazepines		C20H26N2	2.20312	0.0252683	-0.962931	0.513014	95019.7	185219
399.094	neg	Isobiflorin	Organooxygen compounds	Carbohydrates and carbohydrate conjugates		C16H18O9	2.20248	0.0144168	0.734648	1.66399	216855	130322
261.145	pos	Glu Leu	Unclassified	Unclassified		C11H20N2O5	2.20195	0.0176483	0.549221	1.4633	276066	188660
192.142	pos	Hexanethioic acid S-propyl ester	Fatty Acyls	Fatty acyl thioesters		C9H18OS	2.19205	0.00563283	0.775993	1.71237	196846	114955
351.253	pos	15-methyl-15S-PGE1	Fatty Acyls	Eicosanoids		C21H36O5	2.18816	0.00213827	1.36072	2.56814	130492	50812
184.063	neg	(5-Phenyl-1,2,4-triazol-3-yl)urea	Unclassified	Unclassified		C9H9N5O	2.16653	0.0348899	-1.49247	0.355403	49601.1	139563
401.124	neg	Laurifolin (flavonoid)	Polyketides	Flavonoids		C20H20O6	2.16233	0.0374069	0.497675	1.41194	307866	218045
299.077	neg	4-{hydroxy[(3,4,5,6-tetrahydroxyoxan-2-yl)methoxy]methylidene}cyclohexa-2,5-dien-1-one	Organooxygen compounds	Carbonyl compounds		C13H16O8	2.13176	0.0220269	0.561418	1.47572	260866	176772
606.123	neg	Cyanidin 3-(2''-glucuronosylglucoside)	Unclassified	Unclassified		C27H29O17+	2.12461	0.0150055	0.72051	1.64776	208183	126343
209.154	pos	4,5-Dihydrovomifoliol	Prenol lipids	Sesquiterpenoids		C13H22O3	2.11334	0.0167894	-1.00134	0.499535	80448.5	161047
231.17	pos	Valyl-Leucine	Carboxylic acids and derivatives	Amino acids, peptides, and analogues		C11H22N2O3	2.08022	0.0224618	0.500751	1.41495	271151	191633
474.263	neg	LysoPE(18:3(6Z,9Z,12Z)/0:0)	Glycerophospholipids	Glycerophosphoethanolamines		C23H42NO7P	2.06904	0.000415622	1.40204	2.64275	112612	42611.4
853.459	neg	Hovenidulcioside B1	Prenol lipids	Terpene glycosides		C44H70O16	2.05452	0.000807519	1.8798	3.68025	94835.7	25768.8
543.295	pos	Digoxigenin monodigitoxoside	Organooxygen compounds	Ethers		C29H44O8	2.05398	0.00166486	1.34741	2.54454	114704	45078.6
219.134	pos	Serylleucine	Carboxylic acids and derivatives	Amino acids, peptides, and analogues		C9H18N2O4	2.0423	0.0357187	0.447554	1.36373	298114	218603
217.118	pos	Threoninyl-Proline	Carboxylic acids and derivatives	Amino acids, peptides, and analogues		C9H16N2O4	2.03329	0.000962513	2.99207	7.95612	77743.8	9771.57
981.507	neg	Colubrinoside	Unclassified	Unclassified		C50H78O19	1.97773	0.00632394	2.6379	6.22423	80288.8	12899.4
275.201	pos	12-oxo-PDA	Fatty Acyls	Octadecanoids		C18H28O3	1.96881	0.0122331	0.615716	1.53232	196756	128404
595.166	pos	Okanin 4'-gentiobioside	Polyketides	Flavonoids		C27H32O16	1.96359	0.0285143	0.499169	1.4134	246161	174162
147.066	neg	Tetrahydro-2-furanmethanol	Tetrahydrofurans	Unclassified		C5H10O2	1.9571	4.0401e-05	2.21317	4.63695	78804.3	16994.9
297.119	neg	2,3-Butanediol glucoside	Organooxygen compounds	Carbohydrates and carbohydrate conjugates		C10H20O7	1.95523	0.0008657	1.24358	2.36785	108931	46004.3
508.154	pos	Fluoxetine glucuronide	Organooxygen compounds	Carbohydrates and carbohydrate conjugates		C23H26F3NO7	1.93827	0.0408596	0.506214	1.42032	242218	170538
901.585	neg	Bacterio-pheophytins	Unclassified	Unclassified		C56H78N4O6	1.92787	0.0280331	-0.68997	0.619867	114174	184192
245.186	pos	Leucyl-Isoleucine	Carboxylic acids and derivatives	Amino acids, peptides, and analogues		C12H24N2O3	1.89873	0.00947363	0.630316	1.5479	178559	115355
208.156	pos	PROMETON	Unclassified	Unclassified		C10H19N5O	1.88716	0.0459718	-0.801866	0.573607	93983	163846
881.494	neg	Elatoside E	Prenol lipids	Triterpenoids		C46H74O16	1.88592	5.98589e-05	1.2834	2.43411	97393.1	40011.7
111.009	neg	3-Furoic acid	Furans	Furoic acid and derivatives		C5H4O3	1.87891	0.0161883	0.536665	1.45062	205651	141768
295.165	pos	Tyrosyl-Leucine	Carboxylic acids and derivatives	Amino acids, peptides, and analogues		C15H22N2O4	1.86376	0.00174735	0.904178	1.87148	124274	66404.3
685.326	neg	N1,N5,N10-Tris-trans-p-coumaroylspermine	Cinnamic acids and derivatives	Hydroxycinnamic acids and derivatives		C37H44N4O6	1.8621	0.0148225	-1.09927	0.466754	54447.7	116652
163.063	neg	Lathyrine	Unclassified	Unclassified		C7H10N4O2	1.84249	0.0285596	-1.74668	0.297987	27164.9	91161.1
613.41	pos	Glucosyl-3-keto-1,25R-hexacosanediol	Fatty Acyls	Fatty acyl glycosides		C32H62O8	1.82856	0.00172216	1.21555	2.32229	97890.6	42152.7
278.067	neg	N-[4'-hydroxy-(E)-cinnamoyl]-L-aspartic acid	Carboxylic acids and derivatives	Amino acids, peptides, and analogues		C13H13NO6	1.82046	0.000994413	1.31611	2.48994	90985.5	36541.3
614.413	pos	3'-N-Acetyl-4'-O-(10,12-octadecadienoyl)fusarochromanone	Fatty Acyls	Lineolic acids and derivatives		C35H52N2O6	1.80219	0.00282612	2.56079	5.90032	65463.4	11094.9
188.071	pos	3-amino-2-naphthoic acid	Unclassified	Unclassified		C11H9NO2	1.80148	0.0398694	0.436169	1.35301	241294	178339
265.18	pos	Gelcohol	Unclassified	Unclassified		C16H26O4	1.80103	0.0182277	0.589724	1.50496	174978	116268
344.04	neg	Molybdopterin precursor Z	Pteridines and derivatives	Pterins and derivatives		C10H12N5O7P	1.79494	0.0442117	-0.744585	0.596839	93406.9	156502
397.162	pos	Mammea B/BC cyclo E	Coumarins and derivatives	Pyranocoumarins		C21H26O6	1.79033	0.0406503	0.418135	1.3362	246765	184677
355.212	pos	5-hydroperoxy-7-[3,5-epidioxy-2-(2-octenyl)-cyclopentyl]-6-heptenoic acid	Fatty Acyls	Fatty Acids and Conjugates		C19H30O6	1.78815	0.00205297	1.14493	2.21136	97488.7	44085.4
783.491	neg	3-O-(2-O-(2E-decenoyl)-alpha-L-rhamnopyranosyl-(1-2)-alpha-L-rhamnopyranosyl)-3-hydroxydecanoic acid	Fatty Acyls	Fatty acyl glycosides		C42H74O14	1.77616	0.000649387	1.40371	2.64581	83018.4	31377.3
217.03	neg	Aspartyl-Cysteine	Carboxylic acids and derivatives	Amino acids, peptides, and analogues		C7H12N2O5S	1.7716	0.00995045	0.757696	1.69079	134480	79536.7
661.465	pos	Purpureacin-1	Unclassified	Unclassified		C37H66O8	1.76036	0.0242433	1.31424	2.48672	96899.7	38966.9
565.194	neg	6-{[10-butanoyl-3-hydroxy-6-(3-hydroxypropyl)-2,2-dimethyl-8-oxo-2H,3H,4H,8H-pyrano[3,2-g]chromen-5-yl]oxy}-3,4,5-trihydroxyoxane-2-carboxylic acid	Coumarins and derivatives	Pyranocoumarins		C27H34O13	1.75207	0.00605961	1.05679	2.0803	101118	48607.2
279.17	pos	Isoleucyl-Phenylalanine	Carboxylic acids and derivatives	Amino acids, peptides, and analogues		C15H22N2O3	1.74006	7.29563e-05	1.99957	3.9988	65467.7	16371.8
257.19	pos	3-Deoxyestradiol	Unclassified	Unclassified		C18H24O	1.72976	0.0240841	-0.876838	0.54456	66193.2	121554
683.45	pos	PE-Cer(d14:2(4E,6E)/19:0)	Sphingolipids	Phosphosphingolipids		C35H69N2O6P	1.72624	9.80871e-05	3.13276	8.77112	54429	6205.48
459.13	neg	4'-O-methyl-(-)-epicatechin-7-O-beta-glucuronide	Unclassified	Unclassified		C23H26O11	1.71954	0.0170647	0.590585	1.50586	159498	105919
311.142	pos	TIAPRIDE	Benzene and substituted derivatives	Benzenesulfonyl compounds		C15H24N2O4S	1.71895	0.0015231	1.46087	2.75274	76589.2	27822.9
109.076	pos	2,5-Dimethylpyrazine	Diazines	Pyrazines		C6H8N2	1.71739	0.0382587	-0.685365	0.621848	92988.4	149535
260.161	pos	Gamma-glutamyl-Leucine	Carboxylic acids and derivatives	Amino acids, peptides, and analogues		C11H21N3O4	1.71735	0.0264375	0.50999	1.42404	183736	129024
391.246	pos	15-methyl-15(S)-PGE1	Unclassified	Unclassified		C21H36O5	1.69085	0.000443147	1.90346	3.74109	63599.8	17000.3
465.097	pos	Dalbinol	Polyketides	Flavonoids		C23H22O8	1.67435	0.0167075	1.63647	3.10904	74748.6	24042.4
154.134	pos	2-Methyl-5-propylpyrazine	Diazines	Pyrazines		C8H12N2	1.67342	0.0451784	-0.706045	0.612998	86665.9	141380
557.257	pos	7,8-Dihydrovomifoliol 9-[rhamnosyl-(1->6)-glucoside]	Fatty Acyls	Fatty acyl glycosides		C25H42O12	1.66286	0.00312557	1.3298	2.51368	77433	30804.7
593.115	neg	Chrysoeriol 7-O-(6''-malonyl-glucoside)	Flavonoids	Flavonoid glycosides		C25H24O14	1.65912	0.00868294	0.703254	1.62817	124061	76196.6
279.17	pos	Leucyl-Phenylalanine	Carboxylic acids and derivatives	Amino acids, peptides, and analogues		C15H22N2O3	1.64703	0.000276116	1.37314	2.59034	72213.2	27877.9
439.127	neg	2-Hydroxynevirapine glucuronide	Organooxygen compounds	Carbohydrates and carbohydrate conjugates		C21H22N4O8	1.61595	0.0372413	-0.696435	0.617095	81002.4	131264
134.036	neg	1,2-Diamino-4-nitrobenzene	Unclassified	Unclassified		C6H7N3O2	1.60442	0.0495191	-1.24001	0.423369	37450.1	88457.4
340.06	neg	S1P Lyase Fluorogenic Substrate	Unclassified	Unclassified		C14H18NO8P	1.59985	0.00216319	2.24241	4.73187	53748.2	11358.8
247.206	pos	Ginsenoyne J	Fatty Acyls	Fatty alcohols		C17H26O	1.58009	0.0200819	-1.02521	0.491339	44087.4	89728.9
382.115	neg	1H-Indol-3-ylacetyl-myo-inositol	Indoles and derivatives	Indolyl carboxylic acids and derivatives		C16H19NO7	1.57956	0.0117764	1.36573	2.57707	72038.2	27953.5
350.088	neg	Ascorbigen	Furofurans	Isosorbides		C15H15NO6	1.5732	0.00285086	2.34214	5.07055	51314.3	10120.1
283.19	pos	Lactapiperanol C	Prenol lipids	Diterpenoids		C16H26O4	1.57283	0.0194101	0.56529	1.47969	137575	92975.7
308.295	pos	(-)-Dilophol	Prenol lipids	Isoprenoids		C20H34O	1.57115	0.0219769	-0.594556	0.662248	88579.1	133755
291.196	pos	16-A1-PhytoP	Fatty Acyls	Octadecanoids		C18H28O4	1.5683	0.0203293	0.549526	1.46361	140416	95938.5
281.175	pos	Tetranor-PGE1	Unclassified	Unclassified		C16H26O5	1.56112	0.0106232	0.683809	1.60637	112611	70102.6
247.129	pos	L-beta-aspartyl-L-leucine	Peptidomimetics	Hybrid peptides		C10H18N2O5	1.55853	0.0246134	0.510379	1.42442	150560	105699
695.147	neg	6''-Malonylapiin	Flavonoids	Flavonoid glycosides		C29H30O17	1.55735	0.00742022	0.811706	1.75529	97942.9	55798.8
436.182	pos	Oleoside dimethyl ester	Prenol lipids	Terpene glycosides		C18H26O11	1.55303	0.0325611	0.592847	1.50822	133857	88751.7
803.494	pos	SQDG(16:0/14:0)	Glycerolipids	Glycosyldiradylglycerols		C40H76O12S	1.54095	0.0193825	4.9985	31.9667	44855.1	1403.18
365.269	pos	11-deoxy-16,16-dimethyl-PGE2	Fatty Acyls	Eicosanoids		C22H36O4	1.53973	0.0176806	-1.12886	0.457277	36472.8	79760.8
503.191	pos	Brusatol	Prenol lipids	Sesquiterpenoids		C26H32O11	1.53749	0.0032653	1.21866	2.32731	69775	29980.9
887.443	neg	Pectenotoxin 7	Macrolides and analogues	Pectenotoxins and derivatives		C47H68O16	1.53633	0.00217427	1.87943	3.67929	53998.9	14676.4
355.125	neg	4-O-Methylgalactinol	Organooxygen compounds	Carbohydrates and carbohydrate conjugates		C13H24O11	1.52882	0.00175327	6.33397	80.6704	39355.8	487.859
567.209	neg	Isolariciresinol 9-O-beta-D-glucoside	Lignan glycosides	Unclassified		C26H34O11	1.51971	0.0155602	0.654335	1.57389	113477	72099.8
721.454	neg	Antanapeptin C	Unclassified	Unclassified		C41H64N4O8	1.50597	0.00228635	2.23944	4.72213	48360.1	10241.2
851.444	neg	Acetyldigitoxin	Steroids and steroid derivatives	Steroid lactones		C43H66O14	1.49805	0.00116204	2.74829	6.71919	43353.4	6452.18
183.068	neg	2-Amino-1,6-dimethylfuro[3,2-e]imidazo[4,5-b]pyridine	Imidazopyridines	Unclassified		C10H10N4O	1.48606	0.0273829	-1.47197	0.36049	23371.5	64832.5
397.165	pos	Laxiflorin	Polyketides	Flavonoids		C23H26O7	1.48468	0.0233285	0.530679	1.44461	132229	91532.8
349.131	pos	PI-103	Unclassified	Unclassified		C19H16N4O3	1.48445	0.0295302	-0.667111	0.629767	70639	112167
209.103	pos	Alanyl-Histidine	Carboxylic acids and derivatives	Amino acids, peptides, and analogues		C9H14N4O3	1.48411	0.0383768	-1.01731	0.494035	41378.9	83756.9
291.195	pos	Athanacalvic acid	Fatty Acyls	Fatty Acids and Conjugates		C18H26O3	1.47726	0.0193335	0.554431	1.46859	124097	84501
246.145	pos	Pyroglutamylvaline	Carboxylic acids and derivatives	Amino acids, peptides, and analogues		C10H16N2O4	1.47296	0.0327498	0.489664	1.40412	142186	101264
917.237	neg	6-[4-(3-{4-[(3-{[3,4-dihydroxy-4-({[(2E)-3-(4-hydroxyphenyl)prop-2-enoyl]oxy}methyl)oxolan-2-yl]oxy}-4,5-dihydroxy-6-(hydroxymethyl)oxan-2-yl)oxy]phenyl}prop-2-enoyl)-3-hydroxyphenoxy]-3,4,5-trihydroxyoxane-2-carboxylic acid	Flavonoids	Flavonoid glycosides		C41H44O21	1.46713	0.00523716	2.24973	4.75594	47412.6	9969.13
309.062	neg	3,4,5-trihydroxy-6-{[2-(3-hydroxyphenyl)acetyl]oxy}oxane-2-carboxylic acid	Organooxygen compounds	Carbohydrates and carbohydrate conjugates		C14H16O9	1.46459	0.00814274	1.61107	3.05478	55340.5	18116
399.122	pos	Methyl acrylate-divinylbenzene, completely hydrolyzed, copolymer	Pyridines and derivatives	Pyridyltriazoles		C18H18N6O3S	1.46351	0.0228354	0.597409	1.513	115960	76642.8
339.217	pos	Piperonyl butoxide	Unclassified	Unclassified		C19H30O5	1.45984	0.00243714	1.31177	2.48245	59856.5	24111.8
955.473	neg	Tragopogonsaponin C	Prenol lipids	Terpene glycosides		C51H72O17	1.45385	0.00729066	1.20731	2.30907	63693.1	27583.9
200.094	neg	Cis-zeatin	Unclassified	Unclassified		C10H13N5O	1.45354	0.0288732	-1.61301	0.326915	19408.9	59369.8
415.139	pos	6,4'-Dihydroxy-7-methylaurone 6-rhamnoside	Unclassified	Unclassified		C22H22O8	1.43922	0.010686	0.645644	1.56444	101275	64735.5
783.491	neg	Ginsenoside Rg3	Prenol lipids	Triterpenoids		C42H72O13	1.43497	0.00081439	2.16767	4.49299	43496.7	9681.02
339.217	pos	Idebenone	Unclassified	Unclassified		C19H30O5	1.43169	0.00205393	1.46156	2.75405	53848.1	19552.3
521.251	pos	2-(2,4-dihydroxy-5-methoxyphenyl)-3-(3,7-dimethylocta-2,6-dien-1-yl)-5,7-dihydroxy-6-(3-methylbut-2-en-1-yl)-4H-chromen-4-one	Flavonoids	Flavones		C31H36O7	1.43069	0.00014303	2.76348	6.79034	38912.3	5730.53
791.463	neg	Goyaglycoside g	Steroids and steroid derivatives	Steroidal glycosides		C43H70O14	1.42806	0.0425326	0.784243	1.72219	94380	54802.4
228.232	pos	Myristamide	Fatty Acyls	Fatty amides		C14H29NO	1.42413	0.0200596	-0.456695	0.728654	99588.4	136674
865.497	neg	Dioscin	Sterol Lipids	Sterols		C46H76O16	1.42104	0.0351486	1.17394	2.25628	68397.4	30314.3
501.27	pos	Blumenol C O-[rhamnosyl-(1->6)-glucoside]	Fatty Acyls	Fatty acyl glycosides		C25H42O11	1.41908	0.0038645	1.64902	3.13621	49952.8	15927.7
492.104	neg	Pigment A aglycone	Flavonoids	Flavonoid glycosides		C25H19O8+	1.40829	0.0428159	0.703091	1.62799	98062.4	60235.3
667.189	neg	7,5',4'-Trimethoxyflavone 7-xylosyl-(1->6)-glucoside	Unclassified	Unclassified		C29H34O15	1.40781	0.0268577	0.558613	1.47285	115094	78143.8
305.127	neg	α-Hydroxytrimethoprim	Unclassified	Unclassified		C14H18N4O4	1.40673	0.0231859	-1.74643	0.298039	15612.3	52383.5
130.098	pos	4-Guanidinobutanal	Unclassified	Unclassified		C5H11N3O	1.40192	0.00123074	-1.43684	0.369376	19070.1	51627.7
412.306	pos	Norcholic acid	Sterol Lipids	Bile acids and derivatives		C23H38O5	1.39846	0.000392907	1.88126	3.68396	43860.8	11905.9
887.226	neg	6-(3,4-dihydroxy-6-methyl-5-oxooxan-2-yl)-5,7-dihydroxy-2-(4-hydroxy-3-methoxyphenyl)-4H-chromen-4-one	Flavonoids	Flavonoid glycosides		C22H20O10	1.39781	0.00282198	1.80953	3.50528	46075.2	13144.5
685.287	pos	6-{[2-(2,4-dihydroxyphenyl)-5-hydroxy-3-(4-hydroxy-3,7-dimethylocta-2,6-dien-1-yl)-6-(3-methylbut-2-en-1-yl)-4-oxo-3,4-dihydro-2H-1-benzopyran-7-yl]oxy}-3,4,5-trihydroxyoxane-2-carboxylic acid	Flavonoids	Flavonoid glycosides		C36H44O13	1.39725	0.0118024	-1.21136	0.431861	26244.6	60771.1
377.081	neg	4-Hydroxylevamisole Glucuronide	Unclassified	Unclassified		C17H20N2O7S	1.38517	0.000665582	1.60091	3.03335	47126.5	15536.1
219.134	pos	Threoninyl-Valine	Carboxylic acids and derivatives	Amino acids, peptides, and analogues		C9H18N2O4	1.37988	0.0194148	0.563667	1.47802	106923	72341.9
160.076	pos	6-Methoxyquinoline	Unclassified	Unclassified		C10H9NO	1.37407	0.00881668	0.624136	1.54129	94238.2	61142.5
506.208	pos	beta-D-Glc-(1->4)-alpha-L-Rha-(1->3)-beta-D-Glc	Unclassified	Unclassified		C18H32O15	1.36426	0.00354437	0.958615	1.94344	65154.9	33525.5
659.449	pos	9-Oxoasimicinone	Fatty Acyls	Fatty alcohols		C37H64O8	1.35672	0.0308139	0.92509	1.8988	74096.3	39022.6
395.064	neg	6-{[6-(2-carboxyeth-1-en-1-yl)-4-methoxy-2H-1,3-benzodioxol-5-yl]oxy}-3,4,5-trihydroxyoxane-2-carboxylic acid	Organooxygen compounds	Carbohydrates and carbohydrate conjugates		C17H18O12	1.35441	0.0483623	0.651067	1.57033	97249.6	61929.4
265.155	pos	Phenylalanyl-Valine	Carboxylic acids and derivatives	Amino acids, peptides, and analogues		C14H20N2O3	1.33642	0.00400812	0.758938	1.69224	74155.1	43820.6
203.139	pos	ALANYL-dl-LEUCINE	Unclassified	Unclassified		C9H18N2O3	1.33586	0.00995714	0.627247	1.54461	88374.9	57214.8
545.129	pos	3,4,5-trihydroxy-6-{[7-hydroxy-4-oxo-2-phenyl-8-(3,4,5-trihydroxyoxan-2-yl)-4H-chromen-5-yl]oxy}oxane-2-carboxylic acid	Flavonoids	Flavonoid glycosides		C26H26O14	1.33543	0.0196221	0.576516	1.49124	98774.4	66236.2
514.16	neg	Indol-3-ylacetyl-myo-inositol L-arabinoside	Unclassified	Unclassified		C21H27NO11	1.32306	0.0163461	0.678452	1.60042	84893.9	53044.7
835.45	neg	Lucyoside M	Prenol lipids	Terpene glycosides		C44H68O15	1.31755	0.00274057	2.88578	7.39103	33537.6	4537.61
231.17	pos	6-nonenoylglycine	Carboxylic acids and derivatives	Amino acids, peptides, and analogues		C11H19NO3	1.31545	0.0236075	0.513655	1.42766	106445	74558.7
851.444	neg	Capsicoside C3	Steroids and steroid derivatives	Steroidal glycosides		C44H70O17	1.31283	0.000225563	2.99295	7.96098	31951.3	4013.49
864.478	neg	alpha-Solamarine	Steroids and steroid derivatives	Cycloartanols and derivatives		C45H73NO16	1.31157	0.000608699	2.347	5.08764	35097.4	6898.57
583.204	neg	Diosbulbinoside F	Prenol lipids	Terpene glycosides		C26H34O12	1.29934	0.0292825	0.522582	1.43652	104096	72464.1
355.103	pos	Scopolin	Unclassified	Unclassified		C16H18O9	1.29831	0.0154872	0.875873	1.83512	66445.4	36207.7
349.237	pos	15R-PGE2 methyl ester	Fatty Acyls	Eicosanoids		C21H34O5	1.29488	0.00552318	1.96844	3.91344	38661.2	9879.07
404.138	pos	Brevianamide B	Azaspirodecane derivatives	Unclassified		C21H23N3O3	1.28172	0.00294717	-0.628703	0.646758	50430.3	77974
265.18	pos	(6E,8S,10Z)-8-hydroxy-3-oxohexadecadienoic acid	Unclassified	Unclassified		C16H26O4	1.27503	0.0172011	-0.92377	0.52713	32724	62079.6
281.15	pos	Valyl-Tyrosine	Carboxylic acids and derivatives	Amino acids, peptides, and analogues		C14H20N2O4	1.27069	0.00838234	0.694126	1.6179	73597.9	45489.6
293.127	neg	Triamiphos	Unclassified	Unclassified		C12H19N6OP	1.26793	0.0223648	-1.63236	0.322561	14187.5	43983.9
129.019	neg	2-Hydroxyglutaric acid lactone	Lactones	Gamma butyrolactones		C5H6O4	1.2614	0.00291524	0.579016	1.49383	81784.5	54748.2
244.062	neg	DICTAMNINE	Unclassified	Unclassified		C12H9NO2	1.25667	0.00335257	2.29787	4.9173	33097.5	6730.83
549.183	neg	(S)-Multifidol 2-[apiosyl-(1->6)-glucoside]	Organooxygen compounds	Carbohydrates and carbohydrate conjugates		C22H32O13	1.25484	0.0139148	0.969823	1.9586	57514.2	29365
291.196	pos	16-epi-16-J1-PhytoP	Fatty Acyls	Octadecanoids		C18H28O4	1.25249	0.0281137	0.554242	1.4684	92331.5	62879.1
777.444	neg	Saponin E	Prenol lipids	Terpene glycosides		C42H68O14	1.2481	0.0143631	0.501124	1.41532	93758.2	66245.4
198.185	pos	cis-Quinceoxepane	Oxepanes	Unclassified		C12H20O	1.24523	0.0312051	-0.685814	0.621655	47743.2	76800.1
719.438	neg	3-O-(alpha-l-rhamnopyranosyl-(1-4)-beta-D-glucopyranosyl)-26-O-(beta-D-glucopyranosyl)-(25R)-spirost-5-en-3beta-ol	Sterol Lipids	Sterols		C40H66O12	1.24165	0.00159484	2.19638	4.58328	33015.3	7203.42
795.447	neg	PI(15:1(9Z)/18:4(6Z,9Z,12Z,15Z))	Glycerophospholipids	Glycerophosphoinositols		C42H71O13P	1.24136	0.000382074	1.2946	2.45309	42457.1	17307.6
702.423	neg	Spinosyn P	Unclassified	Unclassified		C39H61NO10	1.23763	0.00222704	2.78317	6.88362	30128.6	4376.85
286.14	pos	Glycylprolylhydroxyproline	Carboxylic acids and derivatives	Amino acids, peptides, and analogues		C12H19N3O5	1.23738	0.00496939	0.856218	1.81029	58269	32187.7
205.137	pos	(all-E)-1,7,9-Heptadecatriene-11,13,15-triyne	Unsaturated hydrocarbons	Enynes		C17H18	1.23442	0.0013135	0.967152	1.95498	51646.1	26417.8
433.113	pos	Afzelin	Polyketides	Flavonoids		C21H20O10	1.23112	0.00643017	0.7599	1.69337	63893.6	37731.5
294.145	pos	N-lactoyl-Tryptophan	Carboxylic acids and derivatives	Amino acids, peptides, and analogues		C14H16N2O4	1.23002	0.00782879	0.738663	1.66863	65088.6	39007.3
490.177	pos	4-O-Methyl-a-D-glucosyl-(1->2)-b-D-xylosyl-(1->4)-D-xylose	Organooxygen compounds	Carbohydrates and carbohydrate conjugates		C17H28O15	1.22872	0.00459323	0.866718	1.82351	57161.3	31346.9
247.169	pos	11Z-Hexadecen-7,9-diynoic acid	Fatty Acyls	Fatty Acids and Conjugates		C16H22O2	1.22633	0.00125645	1.19883	2.29553	44017.6	19175.4
257.19	pos	Isanic acid	Fatty Acyls	Fatty Acids and Conjugates		C18H26O2	1.22544	0.0247914	0.535563	1.44951	89051.2	61435.5
253.118	pos	3'-Hydroxyhexobarbital	Diazines	Pyrimidines and pyrimidine derivatives		C12H16N2O4	1.22135	0.0058945	0.715365	1.6419	65573.2	39937.4
429.118	pos	Echioidin	Polyketides	Flavonoids		C22H22O10	1.21874	0.0174659	0.581334	1.49623	80751	53969.5
332.138	neg	9-(beta-D-Ribofuranosyl)zeatin	Purine nucleosides	Unclassified		C15H21N5O5	1.21527	0.0273179	-1.64861	0.318947	13045.3	40901.2
277.166	pos	p-Coumaroylagmatine	Unclassified	Unclassified		C14H20N4O2	1.20827	1.46266e-05	2.29458	4.90611	29586	6030.45
289.134	pos	Nb-p-Coumaroyltryptamine	Cinnamic acids and derivatives	Hydroxycinnamic acids and derivatives		C19H18N2O2	1.20599	0.0190322	0.638495	1.5567	74837.1	48074
277.156	neg	Phenylalanyl-Isoleucine	Carboxylic acids and derivatives	Amino acids, peptides, and analogues		C15H22N2O3	1.20141	0.00190527	0.952573	1.93532	49852.9	25759.5
823.449	neg	Yiamoloside B	Unclassified	Unclassified		C43H68O15	1.20074	0.00101076	2.83707	7.14568	27459.7	3842.84
807.455	neg	Benzquinamide	Tetrahydroisoquinolines	Unclassified		C22H32N2O5	1.19873	0.00308224	3.1445	8.84277	27200.2	3075.99
219.102	pos	(R)-Bitalin A	Benzene and substituted derivatives	Acetophenones		C13H14O3	1.19543	0.0327668	0.794231	1.73415	63659	36709
683.473	neg	Muricatin C	Fatty Acyls	Fatty alcohols		C37H66O8	1.1903	0.00112047	1.38964	2.62013	37859.4	14449.4
245.043	neg	Potassium 2-(1'-ethoxy) ethoxypropanoate	Unclassified	Unclassified		C7H13KO4	1.18689	0.0142171	0.658322	1.57825	68248.6	43243.3
233.15	pos	Leucyl-Threonine	Carboxylic acids and derivatives	Amino acids, peptides, and analogues		C10H20N2O4	1.17525	0.0212369	0.611001	1.52732	73274	47975.6
287.055	pos	3,7,8,4'-Tetrahydroxyflavone	Unclassified	Unclassified		C15H10O6	1.17391	0.0264471	0.495154	1.40947	88051	62471
267.134	pos	Phenylalanyl-Threonine	Carboxylic acids and derivatives	Amino acids, peptides, and analogues		C13H18N2O4	1.16818	0.00917126	0.675955	1.59765	63505.7	39749.3
133.051	neg	2,3-Dihydroxy-2-methylbutanoic acid	Fatty Acyls	Fatty acids and conjugates		C5H10O4	1.16811	0.00015359	2.14826	4.43292	28562.6	6443.29
131.053	pos	Propyl 2-mercaptopropionate	Carboxylic acids and derivatives	Carboxylic acid derivatives		C6H12O2S	1.16112	0.0491821	-0.335009	0.792779	101768	128368
367.248	pos	15-methyl-15S-PGE2	Fatty Acyls	Eicosanoids		C21H34O5	1.1589	0.00167625	1.8454	3.59351	31002.9	8627.47
867.512	neg	Koryoginsenoside R1	Prenol lipids	Triterpenoids		C46H76O15	1.15819	0.0278866	0.563019	1.47736	77004.2	52122.9
503.247	pos	7,8-Dihydrovomifoliol 9-[apiosyl-(1->6)-glucoside]	Fatty Acyls	Fatty acyl glycosides		C24H40O12	1.15367	0.0165715	2.50324	5.66956	28725.2	5066.57
219.102	pos	Carboxy-ibuprofen	Phenylpropanoic acids	Unclassified		C13H16O4	1.15061	0.0137942	0.628717	1.54619	66565.6	43051.4
590.242	neg	DEPMPO-biotin	Unclassified	Unclassified		C24H42N5O8PS	1.1484	0.0179364	-1.38554	0.382746	14762.7	38570.4
409.019	pos	(-)-Epigallocatechin sulfate	Flavonoids	Sulfated flavonoids		C15H14O10S	1.14708	0.00297978	0.907308	1.87554	47496.8	25324.3
174.079	neg	2-Benzimidazolylguanidine	Unclassified	Unclassified		C8H9N5	1.14459	0.0321447	-1.61979	0.325383	12049.7	37032.4
429.118	pos	6-(3,4-dihydroxy-6-methyl-5-oxooxan-2-yl)-5,7-dihydroxy-2-(3-methoxyphenyl)-4H-chromen-4-one	Flavonoids	Flavonoid glycosides		C22H20O9	1.14035	0.0237906	0.566206	1.48062	74359.3	50221.6
476.279	neg	PC(7:0/8:0)[U]	Unclassified	Unclassified		C23H46NO8P	1.14008	0.011335	0.64462	1.56333	63445.3	40583.5
203.139	pos	Leu Ala	Unclassified	Unclassified		C9H18N2O3	1.13947	0.0262887	0.482007	1.39668	84684.4	60632.4
367.248	pos	15-methyl-15S-PGD2	Fatty Acyls	Eicosanoids		C21H34O5	1.13546	0.0009949	1.53938	2.9067	32253.7	11096.3
785.177	neg	6-(5-{5,7-dihydroxy-4-oxo-6,8-bis[3,4,5-trihydroxy-6-(hydroxymethyl)oxan-2-yl]-4H-chromen-2-yl}-2-hydroxyphenoxy)-3,4,5-trihydroxyoxane-2-carboxylic acid	Flavonoids	Flavonoid glycosides		C33H38O22	1.13209	0.000604698	1.31264	2.48396	35338.3	14226.6
175.063	neg	N-Benzooxazol-2-yl-guanidine	Unclassified	Unclassified		C8H8N4O	1.12895	0.019985	-1.57752	0.335057	11748.1	35063.1
777.445	neg	Momordin Ia	Prenol lipids	Terpene glycosides		C42H66O13	1.12784	0.00080445	0.778453	1.71529	49760.4	29009.9
795.447	neg	PI(18:4(6Z,9Z,12Z,15Z)/15:1(9Z))	Glycerophospholipids	Glycerophosphoinositols		C42H71O13P	1.1192	0.015697	0.678502	1.60048	59275	37035.8
207.065	pos	4-methyl-5-carboxyethyl-2-furanacrylic acid	Fatty Acyls	Fatty Acids and Conjugates		C11H12O5	1.11459	0.0186367	1.42021	2.67625	36851.9	13770
459.216	neg	Methyl reserpate	Unclassified	Unclassified		C23H30N2O5	1.11358	0.000646416	2.15898	4.46598	26072.3	5837.98
362.051	neg	Guanidylic acid (guanosine monophosphate)	Unclassified	Unclassified		C10H14N5O8P	1.11021	0.0187877	-1.10023	0.466444	19622.4	42068.2
295.129	pos	Hydroxyprolyl-Tyrosine	Carboxylic acids and derivatives	Amino acids, peptides, and analogues		C14H18N2O5	1.10968	0.00891897	0.678581	1.60056	57209.1	35743
643.455	pos	1-(O-alpha-D-glucopyranosyl)-(1,3R,27R)-octaconsanetriol	Fatty Acyls	Fatty acyl glycosides		C34H68O8	1.10691	0.00573522	2.40364	5.29136	25908.5	4896.38
217.118	pos	γ-Glutamyl-γ-aminobutyraldehyde	Unclassified	Unclassified		C9H16N2O4	1.10458	0.00908968	1.18161	2.2683	37680.5	16611.8
349.237	pos	15-methyl-15R-PGD2	Fatty Acyls	Eicosanoids		C21H34O5	1.10284	0.00134508	1.58223	2.99432	30346.2	10134.6
667.455	pos	PG(16:0/12:0)[U]	Unclassified	Unclassified		C34H67O10P	1.09945	0.0286829	1.82795	3.55033	31427.1	8851.87
279.051	neg	7-Acetoxy-6-methoxycoumarin	Coumarins and derivatives	Unclassified		C12H10O5	1.09593	0.00706928	1.98693	3.96393	27683.4	6983.83
130.065	pos	4-(2-Furanylmethylene)-3,4-dihydro-2H-pyrrole	Heteroaromatic compounds	Unclassified		C9H9NO	1.09524	0.00615964	0.469863	1.38498	74412.2	53728.1
172.097	pos	Crotanecine	Unclassified	Unclassified		C8H13NO3	1.09199	0.0196907	0.508767	1.42283	72575.8	51008
478.293	pos	PE(0:0/18:2(9Z,12Z))	Glycerophospholipids	Glycerophosphoethanolamines		C23H44NO7P	1.08927	0.0234674	0.571262	1.48582	66872.7	45007.2
249.087	pos	2,4,6(1H,3H,5H)-Pyrimidinetrione, 5-(2-hydroxyethyl)-5-phenyl-	Unclassified	Unclassified		C12H12N2O4	1.08742	0.00442464	0.8141	1.7582	46801.2	26618.8
323.187	neg	7-hydroxy-10E,16-heptadecadien-8-ynoic acid	Fatty Acyls	Fatty Acids and Conjugates		C17H26O3	1.08662	0.011852	0.685609	1.60838	54743.3	34036.3
291.196	pos	8-hydroxy-13Z-octadecene-9,11-diynoic acid	Fatty Acyls	Octadecanoids		C18H26O3	1.08051	0.0302744	0.658701	1.57866	59956.6	37979.4
381.265	neg	5-Butyl-3,4-dimethyl-2-furanundecanoic acid	Fatty Acyls	Fatty acids and conjugates		C21H36O3	1.0753	0.0395726	-1.00069	0.499761	22432.2	44885.8
410.254	pos	14-Hydroperoxy-H4-neuroprostane	Unclassified	Unclassified		C22H32O6	1.07511	0.0382057	0.537179	1.45113	71948.2	49580.7
474.249	pos	Antiarone J	Polyketides	Flavonoids		C26H32O7	1.07042	0.0282056	-0.773572	0.584967	30160.5	51559.2
600.194	neg	Tiapamil	Unclassified	Unclassified		C26H37NO8S2	1.06805	0.0225387	0.571001	1.48555	64376.9	43335.3
189.124	pos	Alanyl-Valine	Carboxylic acids and derivatives	Amino acids, peptides, and analogues		C8H16N2O3	1.06162	0.0109212	0.674752	1.59632	52660	32988.3
166.134	pos	4-pyrrolidinopyridine	Unclassified	Unclassified		C9H12N2	1.06095	0.0375278	-0.764156	0.588798	31143.9	52894.1
423.224	pos	1-Octen-3-ol-3-o-beta-D-xylopyranosyl(1->6)-beta-D-glucopyranoside	Unclassified	Unclassified		C19H34O10	1.05985	0.000963959	1.12748	2.18477	34068	15593.4
229.156	neg	Valyl-Isoleucine	Carboxylic acids and derivatives	Amino acids, peptides, and analogues		C11H22N2O3	1.0562	0.0438024	0.44552	1.36181	81672.5	59973.7
675.123	neg	[(3,4,5-trihydroxy-6-{1,2,6-trihydroxy-3-[hydroxy(3,4,5-trihydroxyoxan-2-yl)methyl]-5-[(2E)-3-(4-hydroxyphenyl)prop-2-enoyl]-4-oxocyclohex-2-en-1-yl}oxan-2-yl)methoxy]sulfonic acid	Cinnamic acids and derivatives	Hydroxycinnamic acids and derivatives		C27H34O19S	1.05251	0.0154494	0.610645	1.52694	57543.5	37685.4
659.271	pos	Calafatimine	Unclassified	Unclassified		C38H40N2O7	1.04893	0.00264097	1.05337	2.07537	35522.3	17116.1
470.145	pos	9,10-Dihydro-10-(3,4-dihydroxyphenyl)-pyrano[2,3-h]catechin-8-one	Unclassified	Unclassified		C24H20O9	1.0459	0.00509904	1.4729	2.77579	29593.2	10661.2
839.481	neg	Hebevinoside XII	Prenol lipids	Sesquiterpenoids		C43H70O13	1.04521	0.0395805	0.325338	1.25296	103818	82858.7
295.165	pos	3'-Deaminofusarochromanone	Benzopyrans	1-benzopyrans		C15H19NO4	1.04047	0.00450683	0.822943	1.76901	42251.5	23884.3
873.463	neg	Pectenotoxin 1	Macrolides and analogues	Pectenotoxins and derivatives		C47H70O15	1.03935	0.00939377	0.706192	1.63149	48432.4	29686
630.303	neg	PKOOA-PS	Glycerophospholipids	Oxidized glycerophospholipids		C30H52NO12P	1.03069	6.40056e-05	3.79854	13.9147	18563.9	1334.12
738.444	neg	Lycoperoside D	Steroids and steroid derivatives	Steroidal glycosides		C39H65NO12	1.03042	0.00366012	4.57531	23.84	18828.3	789.779
697.236	neg	(-)-Matairesinol 4'-[apiosyl-(1->2)-glucoside]	Lignan glycosides	Unclassified		C31H40O15	1.02782	0.0135465	0.642408	1.56093	52118.9	33389.6
498.162	neg	5-O-(Indol-3-ylacetyl-myo-inositol) D-galactoside	Unclassified	Unclassified		C22H29NO12	1.02552	0.00483266	0.828882	1.77631	41095.1	23135.1
149.096	pos	ANETHOLE	Phenol ethers	Anisoles		C10H12O	1.02455	0.021035	-0.965604	0.512064	20170.5	39390.5
613.41	pos	1-(O-alpha-D-glucopyranosyl)-3-keto-(1,25R)-hexacosanediol	Fatty Acyls	Fatty acyl glycosides		C32H62O8	1.02383	0.00262136	1.90175	3.73666	23882.9	6391.52
535.181	pos	6-({8,9-dihydroxy-17-methoxy-10-oxo-2-oxatricyclo[13.2.2.1³,⁷]icosa-1(17),3,5,7(20),15,18-hexaen-4-yl}oxy)-3,4,5-trihydroxyoxane-2-carboxylic acid	Lignan glycosides	Unclassified		C26H30O12	1.01993	0.0226821	1.21774	2.32582	32981	14180.4
559.11	neg	6-{[5,7-dihydroxy-4-oxo-2-phenyl-8-(3,4,5-trihydroxyoxan-2-yl)-4H-chromen-6-yl]oxy}-3,4,5-trihydroxyoxane-2-carboxylic acid	Flavonoids	Flavonoid glycosides		C26H26O15	1.01956	0.0237127	0.633572	1.5514	53926.7	34760
552.208	pos	3,4-Dihydroxychalcone 4-beta-L-arabinopyranosyl-(1->4)-galactoside	Unclassified	Unclassified		C26H30O12	1.01672	0.0373616	-0.622585	0.649506	36791	56644.6
257.19	pos	5Z,8Z,11Z,14Z,17Z-octadecapentaenoic acid	Fatty Acyls	Octadecanoids		C18H26O2	1.01211	0.0357356	0.603852	1.51977	56314.2	37054.4
226.18	pos	N-Undecanoylglycine	Carboxylic acids and derivatives	Amino acids, peptides, and analogues		C13H25NO3	1.00937	0.0180518	-0.851072	0.554372	23161.5	41779.7
278.248	pos	Obscuraminol A	Sphingolipids	Sphingoid bases		C18H31NO	1.00865	0.0426739	-0.702401	0.614549	31788.3	51726.2
537.198	neg	Glaucarubolone 15-O-beta-D-glucopyranoside	Prenol lipids	Terpene lactones		C26H36O13	1.00425	0.0332721	0.484053	1.39867	67210.7	48053.4
243.171	neg	Isoleucyl-Leucine	Carboxylic acids and derivatives	Amino acids, peptides, and analogues		C12H24N2O3	1.00332	0.0161483	0.577322	1.49208	54822.8	36742.6

## Sheet: Table S9.
Table S9. Differential metabolites in fls2-CK vs WT-CK.
m/z	Ion mode	Metabolites	Class	Sub Class	kegg	Formula	VIP	P-value	log2(FC)	FC	average(fls2-CK)	average(WT-CK)
328.045	neg	Adenosine monophosphate	Purine nucleotides	Purine ribonucleotides	C00020	C10H14N5O7P	1.35443	0.0146485	-1.51744	0.349304	19063.2	54574.8
191.02	neg	Oxoglutaric acid	Keto acids and derivatives	Gamma-keto acids and derivatives	C00026	C5H6O5	6.10207	0.00516222	0.304016	1.23458	3.50505e+06	2.83907e+06
117.019	neg	Succinic acid	Carboxylic acids and derivatives	Dicarboxylic acids and derivatives	C00042	C4H6O4	1.87011	0.000319945	0.643019	1.56159	168582	107955
565.048	neg	UDP-D-galactose	Pyrimidine nucleotides	Pyrimidine nucleotide sugars	C00052	C15H24N2O17P2	3.03815	0.0265449	-0.870505	0.546955	212641	388772
133.014	neg	Malic acid	Hydroxy acids and derivatives	Beta hydroxy acids and derivatives	C00149	C4H6O5	3.02178	0.00176176	0.204061	1.15194	1.26829e+06	1.10101e+06
387.115	neg	D-Maltose	Organooxygen compounds	Carbohydrates and carbohydrate conjugates	C00208	C12H22O11	2.08582	0.0163527	-0.473567	0.720182	219604	304928
807.491	neg	Hebevinoside I	Organooxygen compounds	Carbohydrates and carbohydrate conjugates	C00243	C44H72O13	1.14992	0.00760889	-0.954479	0.516028	25471.7	49361.1
300.29	pos	Sphingosine	Organonitrogen compounds	Amines	C00319	C18H37NO2	2.90006	0.00135471	0.753982	1.68644	374991	222356
167.021	neg	Uric acid	Imidazopyrimidines	Purines and purine derivatives	C00366	C5H4N4O3	1.1467	0.00656225	1.14231	2.20733	46418.6	21029.3
159.068	neg	Pyrimidine	Diazines	Pyrimidines and pyrimidine derivatives	C00396	C4H4N2	2.76528	0.000494462	-1.90331	0.26733	49733.1	186037
132.03	neg	D-Aspartic acid	Carboxylic acids and derivatives	Amino acids, peptides, and analogues	C00402	C4H7NO4	3.2301	0.000211341	0.401459	1.32084	749365	567338
173.009	neg	Aconitic acid	Carboxylic acids and derivatives	Tricarboxylic acids and derivatives	C00417	C6H6O6	1.4695	0.0087281	0.534245	1.44818	126735	87512.9
223.061	neg	Sinapic acid	Cinnamic acids and derivatives	Hydroxycinnamic acids and derivatives	C00482	C11H12O5	3.63146	0.00148696	2.70223	6.50807	272073	41805.5
328.045	neg	cAMP	Purine nucleotides	Cyclic purine nucleotides	C00575	C10H12N5O6P	1.78775	0.0112194	-1.7768	0.291831	25302	86700.9
967.528	neg	PIP(18:2(9Z,12Z)/20:1(11Z))	Glycerophospholipids	Glycerophosphoinositol phosphates	C00626	C47H86O16P2	2.70416	0.00171956	-1.30726	0.404087	88118.6	218068
218.068	neg	Sepiapterin	Pteridines and derivatives	Pterins and derivatives	C00835	C9H11N5O3	1.14302	8.70801e-05	-1.70011	0.307763	10205.3	33159.8
545.058	neg	dTDP-D-glucose	Pyrimidine nucleotides	Pyrimidine nucleotide sugars	C00842	C16H26N2O16P2	1.09184	0.00081368	-0.473115	0.720407	53892.8	74808.8
346.056	neg	Adenosine 2'-phosphate	Organooxygen compounds	Carbohydrates and carbohydrate conjugates	C00946	C10H14N5O7P	1.29527	0.000974661	-1.14421	0.452437	24302.6	53714.8
323.029	neg	Pseudouridine 5'-phosphate	Organooxygen compounds	Carbohydrates and carbohydrate conjugates	C01168	C9H13N2O9P	1.07547	0.0188311	-0.673303	0.62707	36820.1	58717.8
330.06	pos	3'-AMP	Ribonucleoside 3'-phosphates	Unclassified	C01367	C10H14N5O7P	2.92125	0.000758192	-1.74593	0.298142	64770	217245
317.115	pos	Monoethylhexyl phthalic acid	Benzene and substituted derivatives	Benzoic acids and derivatives	C03343	C16H22O4	8.90451	0.0496052	-0.866411	0.54851	2.04675e+06	3.73148e+06
699.382	neg	all-trans-heptaprenyl diphosphate	Prenol lipids	Polyprenols	C04216	C35H60O7P2	4.45953	0.0341157	-0.572866	0.67228	806569	1.19975e+06
294.141	pos	5-Amino-6-ribitylamino uracil	Organooxygen compounds	Carbohydrates and carbohydrate conjugates	C04732	C9H16N4O6	1.43113	0.0447564	0.278053	1.21256	245861	202762
109.041	neg	Imidazole-4-acetaldehyde	Azoles	Imidazoles	C05130	C5H6N2O	2.69966	0.000215918	-2.06275	0.23936	40688.1	169987
133.052	neg	Dihydropteridine	Pteridines and derivatives	Unclassified	C05649	C6H6N4	2.25872	0.000235821	-1.44547	0.367174	52293.1	142421
135.068	neg	Tetrahydropteridine	Pteridines and derivatives	Unclassified	C05650	C6H8N4	1.35594	0.000754466	-2.30162	0.202836	8472.29	41769.2
180.124	pos	4-ethylamino-6-isopropylamino-1,3,5-triazin-2-ol	Triazines	1,3,5-triazines	C06552	C8H15N5O	2.34766	0.00438211	-0.777735	0.583282	140455	240802
275.055	pos	Didanosine	Purine nucleosides	Purine 2',3'-dideoxyribonucleosides	C06953	C10H12N4O3	1.01707	0.0425727	0.442618	1.35907	85789.1	63123.5
202.044	pos	Thiabendazole	Benzimidazoles	Unclassified	C07131	C10H7N3S	3.27485	0.0478881	0.288057	1.22099	1.27872e+06	1.04728e+06
153.127	pos	Limonene-1,2-epoxide	Oxepanes	Unclassified	C07271	C10H16O	1.38514	0.0257957	-1.61393	0.326707	18639.7	57053.2
679.312	neg	PROPIOMAZINE	Benzothiazines	Phenothiazines	C07405	C20H24N2OS	1.20656	0.0128242	0.740716	1.671	71582.8	42838.2
299.062	pos	Flutamide	Benzene and substituted derivatives	Trifluoromethylbenzenes	C07653	C11H11F3N2O3	2.55468	0.0310929	-1.90097	0.267764	48503.8	181144
316.055	neg	Nilutamide	Azolidines	Imidazolidines	C08164	C12H10F3N3O4	1.03799	0.0132606	0.269959	1.20577	123834	102701
477.065	neg	Neoglucobrassicin	Organooxygen compounds	Carbohydrates and carbohydrate conjugates	C08424	C17H22N2O10S2	4.06239	0.00163242	0.728022	1.65637	755881	456349
265.155	pos	(2E)-N-(4-aminobutyl)-3-(4-hydroxy-3-methoxyphenyl)prop-2-enimidic acid	Cinnamic acids and derivatives	Hydroxycinnamic acids and derivatives	C10497	C14H20N2O3	1.13643	0.00310887	0.72298	1.65059	59243.8	35892.6
245.186	pos	Leucyl-Leucine	Carboxylic acids and derivatives	Amino acids, peptides, and analogues	C11332	C12H24N2O3	1.47178	0.0110916	0.936782	1.91425	82659.9	43181.3
146.046	neg	N-Methyl-D-aspartic acid	Carboxylic acids and derivatives	Amino acids, peptides, and analogues	C12269	C5H9NO4	3.50981	0.00920248	-0.352297	0.783336	869467	1.10995e+06
547.11	neg	6''-O-Malonyldaidzin	Isoflavonoids	Isoflavonoid O-glycosides	C16191	C24H22O12	1.62752	0.0082803	-1.65393	0.317774	23088	72655.4
685.381	neg	N-Didesmethyl-tamoxifen	Stilbenes	Unclassified	C16548	C24H25NO	1.11487	0.0066272	-0.748679	0.595148	33325.6	55995.4
256.264	pos	Palmitic amide	Fatty Acyls	Fatty amides		C16H33NO	23.574	0.0248992	-0.896743	0.537098	1.30228e+07	2.42465e+07
561.125	neg	6-(3-{5,7-dihydroxy-3-[(3,4,5-trihydroxyoxan-2-yl)oxy]-5H-chromen-2-yl}phenoxy)-3,4,5-trihydroxyoxane-2-carboxylic acid	Organooxygen compounds	Carbohydrates and carbohydrate conjugates		C26H28O15	15.9131	0.00413686	1.05012	2.07071	9.3104e+06	4.49624e+06
721.366	neg	Gingerglycolipid A	Glycerolipids	Glycosylglycerols		C33H56O14	12.0837	0.0100453	-0.782625	0.581308	3.77165e+06	6.48822e+06
815.498	neg	MGDG(20:5(5Z,8Z,11Z,14Z,17Z)/16:3(7Z,10Z,13Z))	Glycerolipids	Glycosyldiradylglycerols		C45H70O10	8.579	0.00114298	1.04355	2.06129	2.53864e+06	1.23158e+06
316.285	pos	Dehydrophytosphingosine	Organonitrogen compounds	Amines		C18H37NO3	7.32073	0.00362562	0.651689	1.57101	2.68512e+06	1.70917e+06
275.055	pos	3,7,8,9-tetrahydroxy-1-methyl-6H-benzo[c]chromen-6-one	Coumarins and derivatives	Unclassified		C14H10O6	5.65483	0.00147171	1.22758	2.34174	1.02365e+06	437131
339.072	neg	3,4,5-trihydroxy-6-{[(2E)-3-(3-hydroxyphenyl)prop-2-enoyl]oxy}oxane-2-carboxylic acid	Cinnamic acids and derivatives	Hydroxycinnamic acids and derivatives		C15H16O9	5.5811	0.00241639	2.74116	6.68606	642695	96124.5
383.113	pos	3,4,5-trihydroxy-6-{3-[(2E)-3-phenylprop-2-enoyl]phenoxy}oxane-2-carboxylic acid	Flavonoids	Flavonoid glycosides		C21H20O8	5.32286	0.00169429	1.25678	2.38962	896483	375157
451.123	neg	Anadanthoside	Polyketides	Flavonoids		C20H22O9	5.26962	0.00774515	-0.694499	0.617924	801351	1.29684e+06
178.036	pos	DL-Sulforaphane	Unclassified	Unclassified		C6H11NOS2	4.92139	0.0331578	0.212882	1.159	3.42962e+06	2.95911e+06
758.498	neg	PS(15:1(9Z)/19:1(9Z))	Glycerophospholipids	Glycerophosphoserines		C40H74NO10P	4.85675	0.000218436	2.9168	7.55169	484858	64205.2
401.124	neg	Laurifolin (flavonoid)	Polyketides	Flavonoids		C20H20O6	4.84319	0.00154898	1.54763	2.92337	657836	225027
344.04	neg	Molybdopterin precursor Z	Pteridines and derivatives	Pterins and derivatives		C10H12N5O7P	4.30908	0.014365	-0.522766	0.696036	831309	1.19435e+06
131.036	neg	7-Methylhypoxanthine	Imidazopyrimidines	Purines and purine derivatives		C6H6N4O	4.26293	0.00678476	-2.24837	0.210462	91433.5	434441
409.077	pos	3,4,5-trihydroxy-6-({8-methoxy-2-oxo-2H-furo[2,3-h]chromen-4-yl}oxy)oxane-2-carboxylic acid	Coumarins and derivatives	Coumarin glycosides		C18H16O11	4.23161	0.0023026	1.23151	2.34813	578486	246361
107.036	neg	2,4-Diamino-6-hydroxypyrimidine	Diazines	Pyrimidines and pyrimidine derivatives		C4H6N4O	4.18711	0.000334925	-1.92366	0.263585	111551	423209
559.313	neg	1-NBD-decanoyl-2-decanoyl-sn-Glycerol	Unclassified	Unclassified		C29H46N4O8	4.14594	0.0129779	-0.504068	0.705116	783000	1.11046e+06
146.063	pos	2-(Methylthiomethyl)furan	Heteroaromatic compounds	Unclassified		C6H8OS	4.0064	0.0111131	-0.573757	0.671865	641051	954137
724.569	pos	GlcCer(d18:0/16:0)	Sphingolipids	Neutral glycosphingolipids		C40H79NO8	3.78562	0.0142172	0.460003	1.37555	1.02896e+06	748036
580.166	pos	3,4,5-trihydroxy-6-{[5-hydroxy-4-oxo-2-phenyl-8-(3,4,5-trihydroxyoxan-2-yl)-4H-chromen-7-yl]oxy}oxane-2-carboxylic acid	Flavonoids	Flavonoid glycosides		C26H26O14	3.65848	0.00644336	1.2147	2.32092	454366	195769
172.063	neg	Dihydro-6-isopropyl-2,4-dimethyl-4H-1,3,5-dithiazine	Azacyclic compounds	Dithiazinanes		C8H17NS2	3.63761	0.000308227	-1.96386	0.256342	80648.1	314611
517.134	pos	Formononetin 7-(6''-malonylglucoside)	Isoflavonoids	Isoflavonoid O-glycosides		C25H24O12	3.58993	0.0026913	1.22121	2.33142	419651	179998
561.126	neg	6-[3-(2H-1,3-benzodioxol-5-yl)-1-(4-methoxy-1-benzofuran-5-yl)-3-oxopropoxy]-3,4,5-trihydroxyoxane-2-carboxylic acid	Linear 1,3-diarylpropanoids	Chalcones and dihydrochalcones		C25H24O12	3.48812	0.00760721	1.1077	2.15502	443739	205910
186.079	neg	Dihydro-2,4-dimethyl-6-(2-methylpropyl)-4H-1,3,5-dithiazine	Azacyclic compounds	Dithiazinanes		C9H19NS2	3.44264	0.000563037	-2.18539	0.219853	59729.3	271678
995.56	neg	Quinquenoside I	Prenol lipids	Triterpenoids		C52H86O19	3.38901	0.000569915	-1.25477	0.41906	145371	346899
354.337	pos	Anandamide (20:l, n-9)	Fatty Acyls	Fatty amides		C22H43NO2	3.38275	0.00284505	-1.31381	0.402258	139239	346143
471.268	pos	beta-Citraurin	Prenol lipids	Triterpenoids		C30H40O2	3.37009	0.00829922	0.775747	1.71208	507157	296224
214.918	pos	Fosfomycin calcium	Unclassified	Unclassified		C3H5CaO4P	3.178	0.0305965	0.329299	1.2564	980004	780008
237.089	neg	Pyrimidine, 2,4- bis[(trimethylsilyl)oxy]-	Diazines	Pyrimidines and pyrimidine derivatives		C10H20N2O2Si2	3.12261	0.00114406	-2.14688	0.225801	50960.6	225689
309.207	neg	9S-hydroxy-10S,11S-epoxy-12Z,15Z-octadecadienoic acid	Fatty Acyls	Octadecanoids		C18H30O4	3.09329	0.0152202	-0.289326	0.818284	817688	999272
132.057	neg	Phenicarbazide	Unclassified	Unclassified		C7H9N3O	2.88221	0.000750576	-1.79501	0.28817	60361.7	209466
459.13	neg	4'-O-methyl-(-)-epicatechin-7-O-beta-glucuronide	Unclassified	Unclassified		C23H26O11	2.8481	0.00347156	1.13761	2.20017	280647	127557
325.202	neg	16-D1t-PhytoP	Fatty Acyls	Octadecanoids		C18H30O5	2.80732	0.0140743	-0.365091	0.77642	518121	667320
453.119	neg	Glabrescin	Polyketides	Flavonoids		C23H20O7	2.79385	0.0129152	-0.643796	0.640027	252308	394215
593.115	neg	Chrysoeriol 7-O-(6''-malonyl-glucoside)	Flavonoids	Flavonoid glycosides		C25H24O14	2.68255	0.0030548	1.43701	2.7076	214299	79147.2
655.277	pos	Cryptophycin 1	Unclassified	Unclassified		C35H43ClN2O8	2.67699	0.0273796	-1.19922	0.43551	111768	256638
114.037	pos	4-Isothiocyanato-1-butene	Isothiocyanates	Unclassified		C5H7NS	2.63284	0.0414122	0.196579	1.14598	1.07047e+06	934112
655.276	pos	Coproporphyrin II	Tetrapyrroles and derivatives	Porphyrins		C36H38N4O8	2.57557	0.0118287	-1.34532	0.393566	81993.9	208336
301.141	pos	Glyceryl 5-hydroxydecanoate	Fatty Acyls	Fatty alcohols		C13H26O5	2.53737	0.0464422	-0.965354	0.512153	142787	278797
184.063	neg	(5-Phenyl-1,2,4-triazol-3-yl)urea	Unclassified	Unclassified		C9H9N5O	2.5096	0.000223212	-1.39457	0.380357	67843.6	178368
207.065	pos	4-methyl-5-carboxyethyl-2-furanacrylic acid	Fatty Acyls	Fatty Acids and Conjugates		C11H12O5	2.48756	0.00223772	2.7281	6.62582	128036	19323.9
771.104	pos	1,2',3,5-Tetra-O-galloylhamamelofuranose	Carboxylic acids and derivatives	Tetracarboxylic acids and derivatives		C34H28O22	2.48115	0.0354045	-1.56457	0.338079	64530.6	190874
163.063	neg	Lathyrine	Unclassified	Unclassified		C7H10N4O2	2.44468	0.000217208	-2.31379	0.201132	26671.5	132607
403.046	neg	Demethylmethoxsalen	Unclassified	Unclassified		C11H6O4	2.40812	0.00398654	-0.640429	0.641522	183063	285357
261.145	pos	Glu Leu	Unclassified	Unclassified		C11H20N2O5	2.37065	0.0219977	0.712482	1.63862	271915	165941
783.465	pos	MGDG-O(16:3(7Z,10Z,13Z))	Glycerolipids	Glycosyldiradylglycerols		C43H68O11	2.32162	0.0274315	-1.71577	0.304441	46386	152365
415.139	pos	6,4'-Dihydroxy-7-methylaurone 6-rhamnoside	Unclassified	Unclassified		C22H22O8	2.31266	0.00274393	1.41695	2.67021	159324	59667.4
231.17	pos	Valyl-Leucine	Carboxylic acids and derivatives	Amino acids, peptides, and analogues		C11H22N2O3	2.30682	0.00461913	0.759122	1.69246	233046	137697
309.221	pos	4Z,7Z,9E,11E,13Z,16Z,19Z-docosaheptaenoic acid	Fatty Acyls	Fatty Acids and Conjugates		C22H30O2	2.29778	0.041477	-0.850968	0.554413	136359	245952
308.295	pos	(-)-Dilophol	Prenol lipids	Isoprenoids		C20H34O	2.28672	0.042215	-0.829363	0.562778	142113	252520
433.31	pos	3-Hydroxy-8'-apo-epsilon-caroten-8'-al	Prenol lipids	Triterpenoids		C30H40O2	2.28499	0.0126509	1.35849	2.56416	166137	64792
695.147	neg	6''-Malonylapiin	Flavonoids	Flavonoid glycosides		C29H30O17	2.28489	0.0302806	1.23867	2.3598	195237	82734.4
429.118	pos	6-(3,4-dihydroxy-6-methyl-5-oxooxan-2-yl)-5,7-dihydroxy-2-(3-methoxyphenyl)-4H-chromen-4-one	Flavonoids	Flavonoid glycosides		C22H20O9	2.27776	0.00421274	1.5624	2.95345	148609	50316.9
471.25	pos	Maprotiline glucuronide	Unclassified	Unclassified		C26H31NO6	2.23835	0.0115235	0.955667	1.93948	191741	98862.2
559.11	neg	6-{[5,7-dihydroxy-4-oxo-2-phenyl-8-(3,4,5-trihydroxyoxan-2-yl)-4H-chromen-6-yl]oxy}-3,4,5-trihydroxyoxane-2-carboxylic acid	Flavonoids	Flavonoid glycosides		C26H26O15	2.21571	0.00341081	1.83731	3.57343	128639	35998.8
228.232	pos	Myristamide	Fatty Acyls	Fatty amides		C14H29NO	2.17417	0.0381317	-0.74802	0.59542	146102	245376
579.267	neg	3-Hydroxy-beta-ionol 3-[glucosyl-(1->6)-glucoside]	Prenol lipids	Terpene glycosides		C25H42O12	2.13483	0.00611156	-0.999369	0.500219	82681.2	165290
709.163	neg	Apigenin 7-(6''-malonylneohesperidoside)	Polyketides	Flavonoids		C30H32O17	2.07763	0.00271536	0.932508	1.90859	168218	88137.3
939.479	neg	Brevetoxin B	Unclassified	Unclassified		C50H70O14	2.06028	0.00291778	0.70817	1.63373	194434	119012
939.515	neg	Chlorophyll d	Tetrapyrroles and derivatives	Chlorins		C54H70MgN4O6	2.05813	0.00141568	0.738748	1.66873	189130	113338
429.118	pos	Echioidin	Polyketides	Flavonoids		C22H22O10	2.05766	0.0042545	1.37943	2.60166	130448	50140.4
152.057	pos	8-Hydroxyadenine	Imidazopyrimidines	Purines and purine derivatives		C5H5N5O	2.03498	0.0164247	0.420834	1.3387	299871	224001
624.257	pos	8',10'-Dihydroxydihydroergotamine	Unclassified	Unclassified		C33H39N5O5	2.00675	0.0218101	-1.22297	0.428399	59003.3	137730
198.185	pos	cis-Quinceoxepane	Oxepanes	Unclassified		C12H20O	1.99663	0.00559	-0.962897	0.513026	78298	152620
545.129	pos	3,4,5-trihydroxy-6-{[7-hydroxy-4-oxo-2-phenyl-8-(3,4,5-trihydroxyoxan-2-yl)-4H-chromen-5-yl]oxy}oxane-2-carboxylic acid	Flavonoids	Flavonoid glycosides		C26H26O14	1.97084	0.00479776	1.07052	2.10019	141506	67377.5
391.284	pos	D8'-Merulinic acid A	Benzene and substituted derivatives	Benzoic acids and derivatives		C24H38O4	1.97039	0.0243197	-1.26126	0.41718	55023	131893
297.171	neg	Tetranor-PGD1	Fatty Acyls	Eicosanoids		C16H26O5	1.93454	0.00650802	-0.476067	0.718935	175984	244785
723.179	neg	Apigenin 7-(4'',6''-diacetylalloside)-4'-alloside	Polyketides	Flavonoids		C31H34O17	1.92784	0.0048366	-0.880052	0.543348	84204.2	154973
200.094	neg	Cis-zeatin	Unclassified	Unclassified		C10H13N5O	1.90588	0.0014266	-2.09468	0.23412	20162.9	86122
335.151	pos	Hydrocinchonine	Cinchona alkaloids	Unclassified		C19H24N2O	1.89933	0.0149981	1.05196	2.07335	133895	64579.3
305.127	neg	α-Hydroxytrimethoprim	Unclassified	Unclassified		C14H18N4O4	1.89393	0.00205338	-2.22453	0.213968	17719.7	82814.6
917.237	neg	6-[4-(3-{4-[(3-{[3,4-dihydroxy-4-({[(2E)-3-(4-hydroxyphenyl)prop-2-enoyl]oxy}methyl)oxolan-2-yl]oxy}-4,5-dihydroxy-6-(hydroxymethyl)oxan-2-yl)oxy]phenyl}prop-2-enoyl)-3-hydroxyphenoxy]-3,4,5-trihydroxyoxane-2-carboxylic acid	Flavonoids	Flavonoid glycosides		C41H44O21	1.88503	0.00160731	2.67638	6.3925	74100.8	11591.8
355.064	pos	2,3,5-trihydroxy-6-(hydroxymethyl)oxan-4-yl 3,4,5-trihydroxybenzoate	Benzene and substituted derivatives	Benzoic acids and derivatives		C13H16O10	1.86205	0.0477739	0.670032	1.59111	190542	119754
188.111	pos	Molinate	Unclassified	Unclassified		C9H17NOS	1.83344	0.0228068	-0.619639	0.650834	130018	199772
365.269	pos	Ciprostene	Unclassified	Unclassified		C22H36O4	1.81609	0.00656128	-0.627494	0.6473	112769	174214
839.481	neg	Hebevinoside III	Steroids and steroid derivatives	Steroidal glycosides		C43H70O13	1.80356	0.00986431	-0.695939	0.617307	96201.3	155840
689.246	pos	3,4,5-trihydroxy-6-{3-hydroxy-4-[7-hydroxy-3-(4-hydroxy-3,7-dimethylocta-2,6-dien-1-yl)-8-(3-methylbut-2-en-1-yl)-4-oxo-4H-chromen-2-yl]phenoxy}oxane-2-carboxylic acid	Flavonoids	Flavonoid glycosides		C36H42O12	1.73797	0.00942257	-0.577304	0.670215	115728	172673
183.068	neg	2-Amino-1,6-dimethylfuro[3,2-e]imidazo[4,5-b]pyridine	Imidazopyridines	Unclassified		C10H10N4O	1.73325	0.000919695	-1.42652	0.372027	31847.5	85605.3
839.481	neg	Hebevinoside XII	Prenol lipids	Sesquiterpenoids		C43H70O13	1.71423	0.00499469	-0.799453	0.574567	71445.2	124346
293.127	neg	Triamiphos	Unclassified	Unclassified		C12H19N6OP	1.68874	0.00313515	-2.13757	0.227262	15558.3	68459.8
476.109	neg	8-Methylthiooctyl glucosinolate	Unclassified	Unclassified		C16H31NO9S3	1.67386	0.0287756	-0.785577	0.58012	75454.1	130066
539.139	neg	D-Lombricine	Unclassified	Unclassified		C6H15N4O6P	1.67313	0.0181287	-6.57212	0.0105098	567.545	54001.6
330.337	pos	N,N-dimethyl-Safingol	Sphingolipids	Sphingoid bases		C20H43NO2	1.67243	0.0414728	1.30388	2.46893	92307.5	37387.7
164.02	pos	3-Methylsulfinylpropyl isothiocyanate	Sulfoxides	Unclassified		C5H9NOS2	1.66237	0.0251311	0.339825	1.2656	250291	197764
332.138	neg	9-(beta-D-Ribofuranosyl)zeatin	Purine nucleosides	Unclassified		C15H21N5O5	1.66146	0.00345752	-2.19809	0.217926	14207.4	65193.7
230.248	pos	Xestoaminol C	Sphingolipids	Sphingoid bases		C14H31NO	1.63897	0.00608818	0.353896	1.27801	223468	174857
777.444	neg	Saponin E	Prenol lipids	Terpene glycosides		C42H68O14	1.63082	0.0173748	-0.899914	0.535919	58261.9	108714
281.051	pos	Streptamine phosphate	Unclassified	Unclassified		C6H15N2O7P	1.62116	0.0344023	-1.84941	0.277506	20638.9	74372.8
365.192	pos	2,3-Dinor-6-keto-prostaglandin F1 a	Fatty Acyls	Eicosanoids		C18H30O6	1.61433	0.0352508	0.462904	1.37831	194217	140909
875.465	neg	(3b,16a,20R)-3,16,20,22,25-Pentahydroxy-5-cucurbiten-11-one 3-[glucosyl-(1->6)-glucoside]	Steroids and steroid derivatives	Steroidal glycosides		C42H70O16	1.58886	0.00187224	-0.954511	0.516016	47941.9	92907.6
379.082	neg	6-(3,4-dihydroxy-6-methyl-5-oxooxan-2-yl)-5,7-dihydroxy-2-phenyl-4H-chromen-4-one	Flavonoids	Flavonoid glycosides		C21H18O8	1.58159	0.00061266	-1.08305	0.472031	39068	82765.8
608.198	pos	3'-O-Methylmaysin	Flavonoids	Flavonoid glycosides		C28H30O14	1.58046	0.0144523	2.73354	6.65085	59236.7	8906.63
170.047	neg	1-Isothiocyanato-6-(methylthio)hexane	Isothiocyanates	Unclassified		C8H15NS2	1.56918	0.0242027	-0.615321	0.652785	89390.7	136938
357.135	neg	(1E,4Z,6a,8b,10a)-8-Angeloyloxy-10,15-dihydroxy-3-oxo-1,4,11(13)-germacratrien-12,6-olide	Prenol lipids	Terpene lactones		C20H24O7	1.56177	0.00206414	1.68336	3.21174	65850.3	20503
250.147	pos	2-Oxo-10-methylthiodecanoic acid	Unclassified	Unclassified		C11H20O3S	1.54591	0.0103432	1.09918	2.14232	81352.6	37974
543.295	pos	Digoxigenin monodigitoxoside	Organooxygen compounds	Ethers		C29H44O8	1.54102	0.000728351	1.57048	2.97003	64784.8	21812.9
523.331	neg	Argyrolobine	Unclassified	Unclassified		C15H22N2O2	1.53731	0.0048193	1.44007	2.71334	66571.9	24535.1
404.138	pos	Brevianamide B	Azaspirodecane derivatives	Unclassified		C21H23N3O3	1.52825	0.0447252	-0.793135	0.577089	68270.3	118301
339.109	neg	trans-isoeugenol-O-glucuronide	Organooxygen compounds	Carbohydrates and carbohydrate conjugates		C16H20O8	1.50578	0.047974	0.341228	1.26683	240847	190117
198.185	pos	12-amino-dodecanoic acid	Fatty Acyls	Fatty Acids and Conjugates		C12H25NO2	1.50262	0.0318289	-0.692857	0.618628	75885.1	122667
517.141	neg	6-[(6-{[3,4-dihydroxy-2,5-bis(hydroxymethyl)oxolan-2-yl]oxy}-3,4,5-trihydroxyoxan-2-yl)methoxy]-3,4,5-trihydroxyoxane-2-carboxylic acid	Organooxygen compounds	Carbohydrates and carbohydrate conjugates		C18H30O17	1.4992	0.0247202	-0.343265	0.788255	175653	222837
705.277	pos	Barbinine	Unclassified	Unclassified		C36H46N2O10	1.48885	0.0111375	1.55992	2.94837	62107.1	21064.9
383.113	pos	5,7,8-Trihydroxy-3-methoxyflavone 8-((E)-2-methylbut-2-enoate)	Unclassified	Unclassified		C21H18O7	1.48579	0.00100806	1.71076	3.27333	57612.8	17600.7
365.269	pos	11-deoxy-16,16-dimethyl-PGE2	Fatty Acyls	Eicosanoids		C22H36O4	1.48531	0.0286304	-1.50911	0.351328	24832.9	70683.1
199.169	pos	9Z-dodecenoic acid	Unclassified	Unclassified		C12H22O2	1.47211	0.0269186	-1.5223	0.348131	23233.2	66736.8
322.089	pos	beta-D-Glucopyranosyl anthranilate	Organooxygen compounds	Carbohydrates and carbohydrate conjugates		C13H17NO7	1.46219	0.018232	0.950445	1.93247	82306.2	42591.2
174.079	neg	2-Benzimidazolylguanidine	Unclassified	Unclassified		C8H9N5	1.45493	0.000769157	-1.95685	0.257591	13244.8	51417.9
561.124	pos	Cicerin 7-(6-malonylglucoside)	Isoflavonoids	Isoflavonoid O-glycosides		C26H26O15	1.4534	0.0157295	1.32076	2.49798	70414.6	28188.6
118.065	pos	2-Acetyl-4-methylpyridine	Organooxygen compounds	Carbonyl compounds		C8H9NO	1.44455	0.000819007	-1.07603	0.474334	33766	71186.1
231.17	pos	6-nonenoylglycine	Carboxylic acids and derivatives	Amino acids, peptides, and analogues		C11H19NO3	1.42514	0.0316953	0.655943	1.57565	107028	67926.5
506.203	pos	6-{4-[(E)-2-{3,5-dihydroxy-4-[3-(propan-2-yl)oxiran-2-yl]phenyl}ethenyl]phenoxy}-3,4,5-trihydroxyoxane-2-carboxylic acid	Stilbenes	Stilbene glycosides		C25H28O10	1.41907	0.00207628	2.00301	4.00836	49901.2	12449.3
837.464	neg	Sanguisorbin E	Prenol lipids	Terpene glycosides		C43H68O13	1.40718	0.0131593	-0.571476	0.672928	76600.2	113831
791.463	neg	Goyaglycoside g	Steroids and steroid derivatives	Steroidal glycosides		C43H70O14	1.40287	0.023032	1.00322	2.00446	76469.5	38149.6
295.165	pos	Tyrosyl-Leucine	Carboxylic acids and derivatives	Amino acids, peptides, and analogues		C15H22N2O4	1.39979	0.00904169	0.806582	1.74906	83312.7	47632.8
325.238	pos	Decylubiquinol	Unclassified	Unclassified		C19H32O4	1.39244	0.0382175	-0.569958	0.673637	86977.2	129116
562.132	pos	Malvidin 3-(6''-malonylglucoside)	Unclassified	Unclassified		C26H27O15+	1.38426	0.0175355	1.39486	2.62963	63345.6	24089.2
741.601	neg	(±)-Myristoylcarnitine	Unclassified	Unclassified		C21H41NO4	1.3766	0.04211	2.1831	4.54129	52537.5	11568.8
203.139	pos	ALANYL-dl-LEUCINE	Unclassified	Unclassified		C9H18N2O3	1.372	0.00371906	0.826267	1.77309	76366	43069.4
271.228	neg	2-hydroxyhexadecanoic acid	Fatty Acyls	Fatty acids and conjugates		C16H32O3	1.36664	0.0286333	0.690509	1.61385	106296	65864.7
245.186	pos	Leucyl-Isoleucine	Carboxylic acids and derivatives	Amino acids, peptides, and analogues		C12H24N2O3	1.36077	0.0198852	0.511389	1.42542	120021	84200
579.137	neg	3,4,5-trihydroxy-6-{[7-hydroxy-2-(3-hydroxyphenyl)-3-[(3,4,5-trihydroxyoxan-2-yl)oxy]-8aH-chromen-5-yl]oxy}oxane-2-carboxylic acid	Organooxygen compounds	Carbohydrates and carbohydrate conjugates		C26H28O15	1.35125	0.0224103	1.73925	3.33862	54123.7	16211.4
134.036	neg	1,2-Diamino-4-nitrobenzene	Unclassified	Unclassified		C6H7N3O2	1.35056	0.00350737	-0.611997	0.654291	61817.8	94480.7
215.033	neg	2-C-Methyl-D-erythritol 4-phosphate	Unclassified	Unclassified		C5H13O7P	1.34553	0.0158447	-0.269155	0.829806	163497	197031
414.059	neg	Cephaloridine	Unclassified	Unclassified		C19H17N3O4S2	1.34537	0.0365614	0.926133	1.90018	84420.6	44427.8
585.122	pos	(2S)-5,7,3',4'-Tetrahydroxyflavanone 7-(6-galloylglucoside)	Unclassified	Unclassified		C28H26O15	1.34103	0.00157549	1.64497	3.12741	48844.4	15618.2
397.162	pos	Mammea B/BC cyclo E	Coumarins and derivatives	Pyranocoumarins		C21H26O6	1.33028	0.0380705	0.363297	1.28636	167863	130494
303.024	neg	Thiopurine	Unclassified	Unclassified		C5H4N4S	1.33009	0.000943553	0.878243	1.83814	70592.7	38404.5
175.063	neg	N-Benzooxazol-2-yl-guanidine	Unclassified	Unclassified		C8H8N4O	1.32639	0.000349894	-1.55272	0.340868	16130.6	47322.2
583.108	neg	Isomelitric acid A	Benzene and substituted derivatives	Phenylpyruvic acid derivatives		C27H22O12	1.32372	0.00579933	0.802067	1.7436	79388.9	45531.6
298.186	pos	(S)-Lisofylline	Unclassified	Unclassified		C13H20N4O3	1.31277	0.0071171	0.585214	1.50026	95387.8	63580.8
474.249	pos	Antiarone J	Polyketides	Flavonoids		C26H32O7	1.30875	0.0439039	-0.734177	0.601161	51667.3	85945.9
399.122	pos	Methyl acrylate-divinylbenzene, completely hydrolyzed, copolymer	Pyridines and derivatives	Pyridyltriazoles		C18H18N6O3S	1.30608	0.000740634	0.860596	1.81579	68032	37466.9
111.009	neg	3-Furoic acid	Furans	Furoic acid and derivatives		C5H4O3	1.30234	0.00357605	0.325938	1.25348	148653	118593
337.147	pos	Steroid O-sulfate	Unclassified	Unclassified		C18H24O4S	1.30052	0.0120087	1.38308	2.60824	51841.6	19876.1
485.119	pos	Osmanthuside A	Cinnamic acids and derivatives	Hydroxycinnamic acids and derivatives		C23H26O9	1.28743	0.0280529	0.563042	1.47738	102084	69098
304.103	pos	Pyrocatechol glucuronide	Unclassified	Unclassified		C12H14O8	1.28648	0.00510983	-1.2335	0.425284	22387.3	52641
279.17	pos	Leucyl-Phenylalanine	Carboxylic acids and derivatives	Amino acids, peptides, and analogues		C15H22N2O3	1.28198	0.000783078	3.65327	12.5818	31787.6	2526.47
468.13	neg	2-amino-4-({2-[(1-carboxy-2-hydroxy-1-methylpropyl)sulfanyl]-1-[(carboxymethyl)-C-hydroxycarbonimidoyl]ethyl}-C-hydroxycarbonimidoyl)butanoic acid	Carboxylic acids and derivatives	Amino acids, peptides, and analogues		C15H25N3O9S	1.27712	0.014941	0.918283	1.88986	70764.6	37444.3
260.197	pos	Isoleucyl-Lysine	Carboxylic acids and derivatives	Amino acids, peptides, and analogues		C12H25N3O3	1.27581	0.00359008	0.838246	1.78788	65080.7	36401.1
663.121	neg	Tricin 7-diglucuronoside	Flavonoids	Flavonoid glycosides		C29H30O19	1.26932	0.00795297	-1.84169	0.278994	11701.1	41940.4
160.079	pos	2,5-Dimethyl-3-(methylthio)furan	Thioethers	Aryl thioethers		C7H10OS	1.26775	0.0245397	-0.551177	0.682463	71703.4	105066
401.123	pos	Gaylussacin	Stilbenes	Stilbene glycosides		C21H22O9	1.26703	0.026031	1.63285	3.10126	49927.9	16099.3
470.145	pos	9,10-Dihydro-10-(3,4-dihydroxyphenyl)-pyrano[2,3-h]catechin-8-one	Unclassified	Unclassified		C24H20O9	1.26417	0.00328911	1.93083	3.81273	40876.5	10721.1
170.154	pos	(R)-Carvotanacetone	Prenol lipids	Monoterpenoids		C10H16O	1.26134	0.020168	-1.24784	0.421078	23026.6	54685
192.142	pos	Hexanethioic acid S-propyl ester	Fatty Acyls	Fatty acyl thioesters		C9H18OS	1.25391	0.0291528	0.66807	1.58895	83067.4	52278.3
265.155	pos	Phenylalanyl-Valine	Carboxylic acids and derivatives	Amino acids, peptides, and analogues		C14H20N2O3	1.25209	0.00166009	0.917888	1.88935	58618.2	31025.6
427.103	neg	Mollicellin A	Prenol lipids	Sesterterpenoids		C21H18O7	1.24201	0.00879788	1.4223	2.68012	48546.1	18113.4
496.342	pos	PC(16:0/0:0)[U]	Unclassified	Unclassified		C24H50NO7P	1.23991	0.0495615	-1.16244	0.446758	26529.5	59382.3
233.15	pos	Leucyl-Threonine	Carboxylic acids and derivatives	Amino acids, peptides, and analogues		C10H20N2O4	1.23891	0.00552119	0.645715	1.56451	75142.8	48029.5
290.116	neg	Fluoxetine	Benzene and substituted derivatives	Trifluoromethylbenzenes		C17H18F3NO	1.2315	0.0026178	-2.13116	0.228274	8220.84	36013
763.465	neg	Ginsenoside La	Prenol lipids	Triterpenoids		C42H70O13	1.23043	0.0308437	-0.53577	0.689791	64153.8	93004.7
112.112	pos	1-Methyl-1,3-cyclohexadiene	Unsaturated hydrocarbons	Branched unsaturated hydrocarbons		C7H10	1.22995	7.58937e-06	0.630072	1.54764	74087.7	47871.3
955.473	neg	Tragopogonsaponin C	Prenol lipids	Terpene glycosides		C51H72O17	1.22233	0.00132279	1.29958	2.46157	44923.1	18249.8
749.205	pos	Licorice glycoside C1	Flavonoids	Flavonoid glycosides		C36H38O16	1.21943	0.0113314	-0.880181	0.543299	32705.3	60197.6
219.134	pos	Threoninyl-Valine	Carboxylic acids and derivatives	Amino acids, peptides, and analogues		C9H18N2O4	1.21093	0.0173652	0.456663	1.37236	99884.9	72783.1
445.114	neg	3,4,5-trihydroxy-6-[(8-methoxy-4-oxo-2-phenyl-3,4-dihydro-2H-1-benzopyran-7-yl)oxy]oxane-2-carboxylic acid	Flavonoids	Flavonoid glycosides		C22H22O10	1.20873	0.00562421	1.00933	2.01298	55833.3	27736.7
519.237	neg	Purothionin AII	Benzene and substituted derivatives	Benzoic acids and derivatives		C26H36N2O9	1.20672	0.00290371	-1.14373	0.452588	21736.9	48028
445.114	neg	Torosaflavone A	Polyketides	Flavonoids		C21H20O8	1.20488	0.00393309	1.39934	2.63781	44286.9	16789.2
307.192	neg	ent-16-A1-PhytoP	Fatty Acyls	Octadecanoids		C18H28O4	1.20188	0.046805	-0.458648	0.727668	87377.3	120079
581.42	pos	DG(18:4(6Z,9Z,12Z,15Z)/14:1(9Z)/0:0)	Fatty Acyls	Lineolic acids and derivatives		C35H58O5	1.20136	0.0380031	-0.820532	0.566233	38512.5	68015.2
685.381	neg	2-{4-[(1E)-1,2-diphenylbut-1-en-1-yl]phenoxy}ethan-1-amine	Stilbenes	Unclassified		C24H25NO	1.19946	0.0214667	-0.669283	0.628819	46556.7	74038.3
288.987	neg	(R)-Mevalonic acid-5-pyrophosphate	Organic oxoanionic compounds	Organic pyrophosphates		C6H14O10P2	1.19889	0.00704696	0.198019	1.14712	209065	182251
214.059	pos	Argininic acid	Carboxylic acids and derivatives	Amino acids, peptides, and analogues		C6H13N3O3	1.19515	0.0199642	0.955167	1.9388	58903.4	30381.3
289.216	pos	5-Androstene-3b,16a,17a-triol	Steroids and steroid derivatives	Androstane steroids		C19H30O3	1.19469	0.000727293	0.896823	1.86196	55171.8	29631
575.141	neg	Formononetin 7-(6''-methylmalonylglucoside)	Isoflavonoids	Isoflavonoid O-glycosides		C26H26O12	1.18759	0.000951326	-1.35092	0.392041	16377	41773.8
276.988	neg	2-C-Methyl-D-erythritol 2,4-cyclodiphosphate	Unclassified	Unclassified		C5H12O9P2	1.18378	0.000266525	-1.31701	0.401367	16554.3	41244.8
249.076	pos	Coriandrone E	Benzopyrans	2-benzopyrans		C13H12O5	1.17269	0.000834741	2.13709	4.39875	32352.2	7354.85
508.11	neg	Carboxyltolmetin Glucuronide	Unclassified	Unclassified		C21H21NO11	1.16905	0.00112509	2.44916	5.46099	30631.7	5609.19
209.103	pos	8-METHYLCAFFEINE	Unclassified	Unclassified		C9H12N4O2	1.16715	0.0426655	-0.837918	0.55945	34684.5	61997.4
329.087	neg	p-Cresol glucuronide	Organooxygen compounds	Carbohydrates and carbohydrate conjugates		C13H16O7	1.16576	0.00905687	0.40369	1.32289	105544	79782.9
298.106	neg	PC(0:0/2:0)[U]	Unclassified	Unclassified		C10H22NO7P	1.15897	0.000421931	-2.50899	0.175679	5082.42	28930.2
383.113	pos	5-Hydroxyflavone	Flavonoids	Flavonoid glycosides		C21H20O8	1.1585	0.0411281	0.465303	1.38061	105982	76764.7
281.15	pos	Valyl-Tyrosine	Carboxylic acids and derivatives	Amino acids, peptides, and analogues		C14H20N2O4	1.15668	0.0208778	0.777604	1.71428	60900.4	35525.3
253.118	pos	3'-Hydroxyhexobarbital	Diazines	Pyrimidines and pyrimidine derivatives		C12H16N2O4	1.15257	0.0180642	0.803679	1.74555	57900.8	33170.6
295.129	pos	Hydroxyprolyl-Tyrosine	Carboxylic acids and derivatives	Amino acids, peptides, and analogues		C14H18N2O5	1.15254	0.0275664	0.908627	1.87726	54250.5	28898.8
547.108	pos	dTDP-L-oleandrose	Unclassified	Unclassified		C17H28N2O14P2	1.14463	0.00517904	3.14625	8.85354	28203.3	3185.54
263.201	pos	3-Methyl-5-pentyl-2-furanheptanoic acid	Fatty Acyls	Fatty acids and conjugates		C17H28O3	1.1444	0.0183391	-5.93905	0.0162993	412.537	25310.1
281.113	pos	Asp-Phe	Carboxylic acids and derivatives	Amino acids, peptides, and analogues		C13H16N2O5	1.13944	0.00983735	0.67815	1.60009	63515.1	39694.7
853.458	neg	Sarsasapogenin 3-[4''-glucosyl-6''-arabinosylglucoside]	Fatty Acyls	Fatty alcohols		C44H72O17	1.12492	0.00607427	-1.56687	0.337539	11746.7	34801.1
549.088	neg	AM630	Unclassified	Unclassified		C23H25IN2O3	1.1227	0.0103235	-2.23415	0.212547	6468.74	30434.4
216.089	neg	Pymetrozine	Unclassified	Unclassified		C10H11N5O	1.12079	0.00343378	-1.82528	0.282186	9201.6	32608.3
229.156	neg	Valyl-Isoleucine	Carboxylic acids and derivatives	Amino acids, peptides, and analogues		C11H22N2O3	1.11948	0.00115075	0.463772	1.37914	79325.9	57518.3
381.265	neg	5-Butyl-3,4-dimethyl-2-furanundecanoic acid	Fatty Acyls	Fatty acids and conjugates		C21H36O3	1.11461	0.0055937	-1.13429	0.455558	19564.2	42945.6
545.095	neg	Isorhamnetin 3-(6''-malonylglucoside)	Flavonoids	Flavonoid glycosides		C25H24O15	1.10495	0.00284359	1.57764	2.98482	34365.4	11513.4
294.145	pos	N-lactoyl-Tryptophan	Carboxylic acids and derivatives	Amino acids, peptides, and analogues		C14H16N2O4	1.10229	0.033396	0.802976	1.7447	55339.6	31718.8
801.281	neg	Sialyl-Lewis X	Organooxygen compounds	Carbohydrates and carbohydrate conjugates		C31H52N2O23	1.09974	0.0252163	0.661271	1.58148	65928.6	41688
873.463	neg	Pectenotoxin 1	Macrolides and analogues	Pectenotoxins and derivatives		C47H70O15	1.08975	0.0179849	-0.955524	0.515654	24070.8	46680.2
415.139	pos	Isosakuranetin 7-O-rhamnoside	Polyketides	Flavonoids		C22H24O9	1.07817	0.00042564	2.51163	5.70265	24498.4	4295.96
506.203	pos	Egonol glucoside	2-arylbenzofuran flavonoids	Unclassified		C25H28O10	1.07776	0.00642199	2.67697	6.39513	24617.3	3849.38
777.445	neg	Momordin Ia	Prenol lipids	Terpene glycosides		C42H66O13	1.07562	0.0056208	-0.940716	0.520974	23144	44424.4
795.447	neg	PI(18:4(6Z,9Z,12Z,15Z)/15:1(9Z))	Glycerophospholipids	Glycerophosphoinositols		C42H71O13P	1.07182	0.0461745	-0.714637	0.609358	36397.6	59731
487.125	neg	3,4,5-trihydroxy-6-{[7-methoxy-3-(3-methoxyphenyl)-8-methyl-4-oxo-4H-chromen-5-yl]oxy}oxane-2-carboxylic acid	Isoflavonoids	Isoflavonoid O-glycosides		C24H24O11	1.06517	0.0161918	0.134583	1.09778	260043	236882
258.146	neg	Hydroxyprolyl-Lysine	Carboxylic acids and derivatives	Amino acids, peptides, and analogues		C11H21N3O4	1.0565	0.048239	0.481734	1.39642	78195.6	55997.1
343.213	neg	8E-Heptadecenedioic acid	Fatty Acyls	Fatty Acids and Conjugates		C17H30O4	1.0556	0.0119838	-0.336573	0.79192	84164.9	106280
430.265	pos	Sisomicin	Unclassified	Unclassified		C19H37N5O7	1.05487	0.011262	0.384104	1.30505	90396.2	69266.5
231.17	pos	Leucyl-Valine	Carboxylic acids and derivatives	Amino acids, peptides, and analogues		C11H22N2O3	1.05312	0.0359627	0.659276	1.57929	58952.5	37328.5
295.165	pos	3'-Deaminofusarochromanone	Benzopyrans	1-benzopyrans		C15H19NO4	1.05302	0.00799654	1.16829	2.24745	36122.2	16072.5
459.13	neg	Aciculatin	Polyketides	Flavonoids		C22H22O8	1.05022	0.00538739	1.13606	2.1978	38937.6	17716.6
679.553	neg	DG(15:0/22:2(13Z,16Z)/0:0)	Glycerolipids	Diradylglycerols		C40H74O5	1.03823	0.00174868	-34.8677	3.19001e-11	6.24611e-07	19580.3
167.021	neg	2,3-Butanedithiol	Thiols	Alkylthiols		C4H10S2	1.03724	0.0210878	0.977393	1.9689	45377.3	23047
325.107	pos	UWM6	Unclassified	Unclassified		C19H18O6	1.03272	0.045916	0.500164	1.41437	76675.9	54211.9
867.512	neg	Koryoginsenoside R1	Prenol lipids	Triterpenoids		C46H76O15	1.03242	0.0338392	-0.606764	0.656668	40516.8	61700.6
755.473	neg	17-F4-NeuroP	Fatty Acyls	Docosanoids		C22H34O5	1.02553	0.0312392	-0.379183	0.768873	74805.8	97292.8
407.188	pos	Cinnarizine	Benzene and substituted derivatives	Diphenylmethanes		C26H28N2	1.02017	0.0278082	5.8494	57.6559	20466.9	354.984
792.561	pos	1,2 di-(9Z,12Z,15Z-octadecatrienoyl)-3-O-Beta-D-galactosyl-sn-glycerol	Unclassified	Unclassified		C45H74O10	1.01757	0.0444636	2.11486	4.33148	30384.9	7014.89
380.052	neg	1H-Benzimidazole, 5-(difluoromethoxy)-2-[[(3,4-dimethoxy-2-pyridinyl)methyl]sulfonyl]-	Unclassified	Unclassified		C16H15F2N3O5S	1.01691	0.0205365	0.386542	1.30726	81482	62330.6
552.208	pos	3,4-Dihydroxychalcone 4-beta-L-arabinopyranosyl-(1->4)-galactoside	Unclassified	Unclassified		C26H30O12	1.00719	0.0476277	-0.460752	0.726607	57346.3	78923.4
611.204	neg	L-Galacto-2-heptulose	Organooxygen compounds	Carbohydrates and carbohydrate conjugates		C21H42O21	1.00622	0.0117432	-0.694665	0.617853	30054.2	48642.9

## Sheet: Table S10.
Table S10. Differential metabolites in rbohd/f -CK vs WT-CK.
m/z	Ion mode	Metabolites	Class	Sub Class	kegg	Formula	VIP	P-value	log2(FC)	FC	average(rbohd-f-CK)	average(WT-CK)
328.045	neg	Adenosine monophosphate	Purine nucleotides	Purine ribonucleotides	C00020	C10H14N5O7P	1.61481	0.0041075	-3.90648	0.0666858	3639.36	54574.8
606.075	neg	Uridine diphosphate-N-acetylglucosamine	Pyrimidine nucleotides	Pyrimidine nucleotide sugars	C00043	C17H27N3O17P2	1.21106	0.00277247	-1.01013	0.4965	27616.8	55623.1
565.048	neg	UDP-D-galactose	Pyrimidine nucleotides	Pyrimidine nucleotide sugars	C00052	C15H24N2O17P2	3.81655	0.000151182	-1.70271	0.307209	119434	388772
322.045	neg	Cytidine monophosphate	Pyrimidine nucleotides	Pyrimidine ribonucleotides	C00055	C9H14N3O8P	1.17405	0.00448164	-1.03622	0.487602	25525.2	52348.5
175.119	pos	L-Arginine	Carboxylic acids and derivatives	Amino acids, peptides, and analogues	C00062	C6H14N4O2	2.24138	0.0109456	-0.502923	0.705675	239166	338917
145.062	neg	L-Glutamine	Carboxylic acids and derivatives	Amino acids, peptides, and analogues	C00064	C5H10N2O3	3.87931	0.0102656	-0.681961	0.623317	497458	798082
131.083	neg	Ornithine	Carboxylic acids and derivatives	Amino acids, peptides, and analogues	C00077	C5H12N2O2	1.20109	0.000991372	-1.15802	0.448127	22074.5	49259.5
241.012	neg	Fructose 6-phosphate	Organooxygen compounds	Carbohydrates and carbohydrate conjugates	C00085	C6H13O9P	1.06341	0.00855756	-1.01985	0.493166	21953.2	44514.7
259.022	neg	Glucose 1-phosphate	Organooxygen compounds	Carbohydrates and carbohydrate conjugates	C00103	C6H13O9P	1.06042	0.0232093	-0.521135	0.696823	53827.5	77247
611.142	neg	Oxidized glutathione	Carboxylic acids and derivatives	Amino acids, peptides, and analogues	C00127	C20H32N6O12S2	1.6788	0.000221415	-1.83609	0.280079	20378.7	72760.5
306.049	pos	2',3' cyclic CMP	Carboxylic acids and derivatives	Amino acids, peptides, and analogues	C00127	C9H12N3O7P	1.63802	0.000602862	-1.2428	0.422552	36695.3	86842.2
535.037	neg	UDP-D-Xylose	Pyrimidine nucleotides	Pyrimidine ribonucleotides	C00190	C14H22N2O16P2	1.03916	0.000215688	-2.17494	0.221451	5713.97	25802.4
387.115	neg	D-Maltose	Organooxygen compounds	Carbohydrates and carbohydrate conjugates	C00208	C12H22O11	2.17903	0.0339164	-0.596245	0.661473	201702	304928
421.137	neg	Riboflavin	Pteridines and derivatives	Alloxazines and isoalloxazines	C00255	C17H20N4O6	1.15116	0.0138355	-0.60624	0.656907	51135.4	77842.7
293.098	pos	edetate	Carboxylic acids and derivatives	Tetracarboxylic acids and derivatives	C00284	C10H16N2O8	2.00048	0.0118143	1.42832	2.69134	129790	48225.2
237.062	neg	Quinic acid	Organooxygen compounds	Alcohols and polyols	C00296	C7H12O6	1.00757	0.0319599	-0.52884	0.693112	49221.4	71015.1
243.062	neg	Uridine	Pyrimidine nucleosides	Unclassified	C00299	C9H12N2O6	4.29598	0.00839748	-0.615808	0.652564	684370	1.04874e+06
174.088	neg	Citrulline	Carboxylic acids and derivatives	Amino acids, peptides, and analogues	C00327	C6H13N3O3	1.17478	0.00147967	-1.20038	0.435159	20175.6	46363.8
780.483	neg	PE(14:0/22:6(4Z,7Z,10Z,13Z,16Z,19Z))	Glycerophospholipids	Glycerophosphoethanolamines	C00350	C41H70NO8P	2.64414	0.0463265	4.10736	17.236	164202	9526.66
376.067	neg	Deoxyadenosine monophosphate	Purine nucleotides	Purine deoxyribonucleotides	C00360	C10H14N5O6P	1.55813	0.000882134	-1.95173	0.258506	15983.4	61830
113	pos	Lactaldehyde	Organooxygen compounds	Carbonyl compounds	C00424	C3H6O2	1.23505	0.0229054	-0.571557	0.67289	65764.5	97734.3
335.064	pos	Nicotinamide ribotide	Pyridine nucleotides	Nicotinamide nucleotides	C00455	C11H15N2O8P	1.16726	0.000789848	-1.04023	0.48625	24108.7	49580.9
328.045	neg	cAMP	Purine nucleotides	Cyclic purine nucleotides	C00575	C10H12N5O6P	2.06401	0.00378075	-4.57212	0.0420392	3644.84	86700.9
967.528	neg	PIP(18:2(9Z,12Z)/20:1(11Z))	Glycerophospholipids	Glycerophosphoinositol phosphates	C00626	C47H86O16P2	1.97218	0.0169724	-0.658381	0.633589	138166	218068
160.076	pos	Indoleacetaldehyde	Indoles and derivatives	Indoles	C00637	C10H9NO	1.1389	0.0149943	1.12971	2.18815	49110.4	22443.8
838.127	neg	Lactyl-CoA	Fatty Acyls	Fatty acyl thioesters	C00827	C24H40N7O18P3S	1.33682	0.00356864	-0.89731	0.536887	39894.1	74306.3
346.056	neg	Adenosine 2'-phosphate	Organooxygen compounds	Carbohydrates and carbohydrate conjugates	C00946	C10H14N5O7P	1.49952	0.000214375	-2.1807	0.220569	11847.8	53714.8
179.056	neg	D-Galactose	Organooxygen compounds	Carbohydrates and carbohydrate conjugates	C00984	C6H12O6	1.59078	0.0127337	-0.747738	0.595537	75645.7	127021
369.011	neg	Phosphoserine	Carboxylic acids and derivatives	Amino acids, peptides, and analogues	C01005	C3H8NO6P	1.22641	0.00338026	-1.85585	0.276269	11019.2	39885.9
323.029	neg	Pseudouridine 5'-phosphate	Organooxygen compounds	Carbohydrates and carbohydrate conjugates	C01168	C9H13N2O9P	1.41572	0.000972833	-1.49227	0.355452	20871.3	58717.8
333.059	neg	1-(sn-Glycero-3-phospho)-1D-myo-inositol	Glycerophospholipids	Glycerophosphoinositols	C01225	C9H19O11P	2.16182	0.0374109	-0.473443	0.720244	260690	361947
330.06	pos	3'-AMP	Ribonucleoside 3'-phosphates	Unclassified	C01367	C10H14N5O7P	3.28107	0.000248296	-3.74703	0.0744787	16180.1	217245
135.03	neg	Threonic acid	Organooxygen compounds	Carbohydrates and carbohydrate conjugates	C01620	C4H8O5	1.2062	0.0227207	-0.684362	0.622281	50387.7	80972.6
193.05	pos	Scopoletin	Coumarins and derivatives	Hydroxycoumarins	C01752	C10H8O4	1.54177	0.00104663	4.92539	30.3873	46618	1534.13
131.046	neg	D-Asparagine	Carboxylic acids and derivatives	Amino acids, peptides, and analogues	C01905	C4H8N2O3	1.71952	0.0039971	-0.843672	0.557223	71903.1	129038
147.03	neg	D-Xylono-1,5-lactone	Lactones	Delta valerolactones	C02266	C5H8O5	1.78326	0.0320377	-0.450431	0.731824	185479	253448
170.154	pos	(S)-(-)-Perillyl alcohol	Prenol lipids	Monoterpenoids	C02452	C10H16O	1.31684	0.0097705	-1.00114	0.499604	34789.4	69634.1
172.098	neg	N-Acetylleucine	Carboxylic acids and derivatives	Amino acids, peptides, and analogues	C02710	C8H15NO3	1.82488	0.0109143	-0.65711	0.634148	114750	180951
338.088	neg	6-Hydroxy-5-methoxyindole glucuronide	Organooxygen compounds	Carbohydrates and carbohydrate conjugates	C03033	C15H17NO8	2.44726	0.00412625	1.89642	3.72289	160020	42982.7
304.034	neg	Cytidine 2'-phosphate	Organooxygen compounds	Carbohydrates and carbohydrate conjugates	C03104	C9H14N3O8P	1.89496	0.00219495	-1.51677	0.349468	36986.2	105836
349.111	neg	Guanidinosuccinic acid	Carboxylic acids and derivatives	Amino acids, peptides, and analogues	C03139	C5H9N3O4	1.27382	0.00267438	-1.12278	0.459207	26453	57605.9
317.115	pos	Monoethylhexyl phthalic acid	Benzene and substituted derivatives	Benzoic acids and derivatives	C03343	C16H22O4	9.41223	0.0362565	-1.04018	0.486268	1.8145e+06	3.73148e+06
331.055	neg	Glycineamideribotide	Glycinamide ribonucleotides	Unclassified	C03838	C7H15N2O8P	1.35805	0.00811291	-1.13877	0.454145	30202.5	66504.1
489.178	neg	gibberellin A3 O-beta-D-glucoside	Prenol lipids	Isoprenoids	C04070	C25H32O11	1.06621	0.00370195	2.10923	4.3146	28840.9	6684.49
699.382	neg	all-trans-heptaprenyl diphosphate	Prenol lipids	Polyprenols	C04216	C35H60O7P2	6.22642	0.00356772	-1.41794	0.374246	449002	1.19975e+06
562.316	neg	LysoPC(18:3(6Z,9Z,12Z))	Glycerophospholipids	Glycerophosphocholines	C04230	C26H48NO7P	1.26917	0.04598	-0.505295	0.704516	85712	121661
276.119	pos	Gamma-Glutamylglutamine	Carboxylic acids and derivatives	Amino acids, peptides, and analogues	C05283	C10H17N3O6	1.54874	0.00551698	-0.822093	0.565621	60558.7	107066
599.41	pos	3-Hexaprenyl-4-hydroxy-5-methoxybenzoic acid	Prenol lipids	Polyprenylphenols	C05313	C38H56O4	3.15544	0.028656	-1.19869	0.435672	165289	379389
299.098	neg	Galactosylglycerol	Glycerolipids	Glycosylglycerols	C05401	C9H18O8	2.26163	0.0401501	-1.73161	0.301116	49337	163848
165.04	neg	L-Lyxonate	Organooxygen compounds	Carbohydrates and carbohydrate conjugates	C05412	C5H10O6	1.77316	0.0428027	-0.48047	0.716744	175744	245198
599.41	pos	2-Hexaprenyl-3-methyl-5-hydroxy-6-methoxy-1,4-benzoquinone	Prenol lipids	Sesterterpenoids	C05805	C38H56O4	2.66907	0.0388132	-1.1378	0.454452	131422	289187
287.055	pos	Kaempferol	Flavonoids	Flavones	C05903	C15H10O6	1.13178	0.0408309	-0.747494	0.595637	41980.3	70479.6
364.065	pos	Guanosine 3'-phosphate	Purine nucleosides	Unclassified	C06193	C10H14N5O8P	1.35058	0.00101255	-1.31228	0.402685	23196.1	57603.7
329.224	neg	Hordenine	Benzene and substituted derivatives	Phenethylamines	C06199	C10H15NO	1.09616	0.0124735	-0.722126	0.606203	37356.5	61623.7
427.143	neg	Loratadine	Benzocycloheptapyridines	Unclassified	C06818	C22H23ClN2O2	1.19679	0.00904584	-0.733639	0.601385	42887.9	71315.3
379.096	pos	Carbenicillin	Carboxylic acids and derivatives	Amino acids, peptides, and analogues	C06869	C17H18N2O6S	1.80693	0.00162936	10.8362	1828.15	62412.1	34.1396
355.158	neg	Hydroxyzine	Benzene and substituted derivatives	Diphenylmethanes	C07045	C21H27ClN2O2	1.32391	0.0240353	-0.58227	0.667912	73982.5	110767
298.114	neg	Penciclovir	Imidazopyrimidines	Purines and purine derivatives	C07417	C10H15N5O3	1.71913	0.00438552	-1.59782	0.330375	28474.4	86187.9
316.055	neg	Nilutamide	Azolidines	Imidazolidines	C08164	C12H10F3N3O4	1.39987	0.0114979	-0.689734	0.619968	63671.2	102701
358.368	pos	Behenic acid	Fatty Acyls	Fatty acids and conjugates	C08281	C22H44O2	1.31311	0.0320574	1.19298	2.28625	66938	29278.6
477.065	neg	Neoglucobrassicin	Organooxygen compounds	Carbohydrates and carbohydrate conjugates	C08424	C17H22N2O10S2	3.63952	0.0399457	0.724143	1.65192	753852	456349
282.123	pos	Perlolyrine	Harmala alkaloids	Unclassified	C09231	C16H12N2O2	1.70542	0.0271063	-0.876066	0.544851	74668.7	137044
126.091	pos	Proline betaine	Carboxylic acids and derivatives	Amino acids, peptides, and analogues	C10172	C7H13NO2	2.83006	7.97351e-05	-1.38074	0.384022	92359.6	240506
245.186	pos	Leucyl-Leucine	Carboxylic acids and derivatives	Amino acids, peptides, and analogues	C11332	C12H24N2O3	1.11342	0.0405399	0.71192	1.63798	70730.2	43181.3
387.13	neg	10-Hydroxyloganin	Prenol lipids	Isoprenoids	C11659	C17H26O11	2.53546	0.00250934	3.61569	12.2583	134927	11007
369.166	pos	Gibberellin A24	Prenol lipids	Isoprenoids	C11861	C20H26O5	1.04077	0.00412519	1.99892	3.99701	28190.9	7053
146.046	neg	N-Methyl-D-aspartic acid	Carboxylic acids and derivatives	Amino acids, peptides, and analogues	C12269	C5H9NO4	4.65471	0.0106163	-0.709236	0.611644	678897	1.10995e+06
531.115	neg	Biochanin A 7-(6-malonylglucoside)	Benzofurans	Dibenzofurans	C12625	C25H24O13	1.35947	0.00641499	1.59327	3.01732	54899.3	18194.7
322.274	pos	Drostanolone	Steroids and steroid derivatives	Androstane steroids	C14605	C20H32O2	1.5647	0.00464227	-1.16985	0.444468	38308.1	86188.7
685.381	neg	N-Didesmethyl-tamoxifen	Stilbenes	Unclassified	C16548	C24H25NO	1.24622	0.00312444	-1.10274	0.465632	26073.3	55995.4
341.138	pos	Isocolumbin	Naphthopyrans	Unclassified	C17508	C20H22O6	1.7738	0.00208882	3.08696	8.49701	68383.5	8047.94
362.051	neg	Cyclic pyranopterin monophosphate	Pteridines and derivatives	Pterins and derivatives	C18239	C10H14N5O8P	1.51086	0.0006676	-1.19377	0.43716	33217.2	75984.2
282.279	pos	2E,13Z-Octadecadienal	Fatty Acyls	Fatty aldehydes		C18H32O	56.5837	0.00484765	-0.925114	0.526639	6.95272e+07	1.32021e+08
256.264	pos	Palmitic amide	Fatty Acyls	Fatty amides		C16H33NO	23.1143	0.0271223	-0.922151	0.527721	1.27954e+07	2.42465e+07
721.366	neg	Gingerglycolipid A	Glycerolipids	Glycosylglycerols		C33H56O14	14.6351	0.00288759	-1.45692	0.364269	2.36346e+06	6.48822e+06
577.157	neg	Kaempferol 3-rhamnoside-(1->2)-rhamnoside	Polyketides	Flavonoids		C27H30O14	11.4228	0.00319004	-0.828782	0.563004	3.22185e+06	5.7226e+06
104.107	pos	(E)-2-Penten-1-ol	Organooxygen compounds	Alcohols and polyols		C5H10O	7.72121	0.0307542	-0.409054	0.753117	3.85548e+06	5.11936e+06
327.218	neg	9-hydroperoxy-12,13-epoxy-10-octadecenoic acid	Fatty Acyls	Octadecanoids		C18H32O5	7.46301	0.0127024	-0.721981	0.606264	1.73429e+06	2.86061e+06
344.04	neg	Molybdopterin precursor Z	Pteridines and derivatives	Pterins and derivatives		C10H12N5O7P	7.45657	0.000250672	-2.93197	0.131036	156502	1.19435e+06
739.21	neg	Kaempferol 3-rhamninoside	Polyketides	Flavonoids		C33H40O19	6.96222	0.00557448	-0.768124	0.587181	1.34092e+06	2.28366e+06
593.152	neg	Kaempferol 3-neohesperidoside	Flavonoids	Flavonoid glycosides		C27H30O15	6.17785	0.00207498	-0.910827	0.53188	823742	1.54874e+06
521.203	neg	(7'R,8'R)-4,7'-Epoxy-3',5-dimethoxy-4',9,9'-lignanetriol 9'-glucoside	2-arylbenzofuran flavonoids	Unclassified		C26H34O11	6.10829	0.00247005	2.75539	6.75236	844563	125077
346.055	pos	2',3'-Cyclic GMP	Sphingolipids	Glycosphingolipids		C10H12N5O7P	5.74555	0.000714136	-2.91884	0.132233	94870.9	717452
579.171	pos	eq-4''-Hydroxymaysin	Flavonoids	Flavonoid glycosides		C27H30O14	5.69913	0.0452226	-0.551551	0.682286	1.56364e+06	2.29176e+06
559.313	neg	1-NBD-decanoyl-2-decanoyl-sn-Glycerol	Unclassified	Unclassified		C29H46N4O8	5.36628	0.00513877	-1.01846	0.493644	548171	1.11046e+06
353.269	pos	MG(18:3(6Z,9Z,12Z)/0:0/0:0)	Fatty Acyls	Lineolic acids and derivatives		C21H36O4	5.35746	0.0401433	-1.01182	0.495921	629350	1.26905e+06
791.496	neg	MGDG(18:3(9Z,12Z,15Z)/16:3(7Z,10Z,13Z))	Glycerolipids	Glycosyldiradylglycerols		C43H70O10	5.28809	0.00514737	-0.979604	0.507119	559853	1.10399e+06
285.062	neg	Uralenneoside	Benzene and substituted derivatives	Benzoic acids and derivatives		C12H14O8	4.66754	0.0015416	5.03986	32.8965	428919	13038.4
201.048	pos	3-(Isothiocyanatomethyl)-1-methoxy-1H-indole	Indoles and derivatives	Indoles		C11H10N2OS	4.49178	0.00473963	5.40317	42.3171	404590	9560.91
341.234	neg	7-Methoxy-9-methyl-4E,8E-hexadecadienoic acid	Fatty Acyls	Fatty Acids and Conjugates		C18H32O3	4.32813	0.00590845	-0.858209	0.551637	451060	817676
791.496	neg	PGF2alpha-11-acetate	Fatty Acyls	Eicosanoids		C22H36O6	4.05069	0.00236084	-1.40619	0.377308	189807	503057
353.269	pos	MG(18:3(9Z,12Z,15Z)/0:0/0:0)	Fatty Acyls	Lineolic acids and derivatives		C21H36O4	4.01704	0.0334284	-0.908884	0.532597	401321	753518
639.334	pos	Goshonoside F6	Prenol lipids	Terpene glycosides		C31H52O12	3.97087	0.0226415	1.4235	2.68236	528451	197010
595.166	pos	Isorhamnetin 3-alpha-L-arabinopyranosyl-(1->2)-rhamnoside	Polyketides	Flavonoids		C27H30O15	3.88382	0.0351581	-0.643334	0.640231	586713	916407
741.224	pos	Kaempferol 3-rhamnosyl-(1->2)-rhamnosyl-(1->6)-glucoside	Flavonoids	Flavonoid glycosides		C33H40O19	3.68509	0.0396659	-0.566042	0.675468	624003	923809
307.086	neg	Thiamine aldehyde	Unclassified	Unclassified		C12H14N4OS	3.65612	0.00209805	3.46604	11.0505	282306	25546.9
309.207	neg	9H-12(13)-EpODE	Fatty Acyls	Octadecanoids		C18H30O4	3.63084	0.0201612	-0.658762	0.633421	471371	744166
364.321	pos	24-Nor-5beta-chol-22-ene-3alpha,12alpha-diol	Unclassified	Unclassified		C23H38O2	3.60504	0.0268763	-1.20465	0.433873	213830	492839
653.289	pos	1,2-(8R,9R-epoxy-octadec-13Z,15Z-dien-4,6-diynoyl)-sn-glycerol	Glycerolipids	Triradylglycerols		C38H46O7	3.56622	0.0125418	4.85282	28.8965	268122	9278.69
219.102	pos	4-hydroxy-2-methoxy-3-(3-methylbut-2-en-1-yl)benzoic acid	Benzene and substituted derivatives	Benzoic acids and derivatives		C13H16O4	3.3331	0.00172954	2.81242	7.02461	247718	35264.3
577.269	neg	Arginyl-Aspartic acid	Carboxylic acids and derivatives	Amino acids, peptides, and analogues		C10H19N5O5	3.31697	0.0131322	-0.738042	0.599553	333756	556676
296.259	pos	(4E,8E,10E-d18:3)sphingosine	Sphingolipids	Sphingoid bases		C18H33NO2	3.28684	0.046689	-0.912288	0.531342	277688	522617
537.198	neg	Isolariciresinol 9'-O-alpha-L-arabinofuranoside	Lignan glycosides	Unclassified		C25H32O10	3.24767	0.0027045	2.39216	5.24943	251751	47957.8
159.076	pos	4-Methylene-L-glutamine	Unclassified	Unclassified		C6H10N2O3	3.18612	0.00260109	-0.841621	0.558016	243948	437169
293.063	pos	2-(beta-D-Glucosyl)-sn-glycerol	Unclassified	Unclassified		C9H18O8	3.1305	0.00422226	-1.36634	0.387875	119597	308338
548.184	neg	beta-D-Galactopyranosyl-(1->4)-2-amino-2-deoxy-beta-D-glucopyranosyl-(1->6)-D-mannose	Organooxygen compounds	Carbohydrates and carbohydrate conjugates		C18H33NO15	3.07557	0.0151192	-1.01843	0.493652	189522	383917
758.498	neg	PS(15:1(9Z)/19:1(9Z))	Glycerophospholipids	Glycerophosphoserines		C40H74NO10P	3.04958	0.0485814	2.08085	4.23056	271624	64205.2
433.113	pos	7,3',4',5'-Tetrahydroxyflavone 7-rhamnoside	Unclassified	Unclassified		C21H20O10	3.02803	0.0499763	-0.567566	0.674754	431764	639884
354.337	pos	Anandamide (20:l, n-9)	Fatty Acyls	Fatty amides		C22H43NO2	3.02703	0.00110122	-1.00232	0.499197	172793	346143
214.918	pos	Fosfomycin calcium	Unclassified	Unclassified		C3H5CaO4P	3.00404	0.0435947	-0.422613	0.746072	581942	780008
301.141	pos	Glyceryl 5-hydroxydecanoate	Fatty Acyls	Fatty alcohols		C13H26O5	2.99175	0.0335753	0.764068	1.69827	473473	278797
727.247	neg	Bruceoside A	Unclassified	Unclassified		C32H42O16	2.96415	0.0072454	1.41313	2.66315	280522	105334
513.12	neg	Trichotomine	Unclassified	Unclassified		C30H20N4O6	2.94281	0.00528455	-0.990672	0.503243	169998	337805
281.176	neg	(6E,8R,10Z)-8-hydroxy-3-oxohexadecadienoic acid	Fatty Acyls	Fatty acids and conjugates		C16H26O4	2.91662	0.0124821	-0.657829	0.633832	295386	466032
763.465	neg	Momordicoside D	Fatty Acyls	Fatty acid esters		C42H70O13	2.89035	0.00237252	-1.11293	0.462355	137233	296812
590.242	neg	DEPMPO-biotin	Unclassified	Unclassified		C24H42N5O8PS	2.7837	0.00058495	-2.25622	0.20932	38570.4	184265
273.258	pos	gamma-Camphorene	Prenol lipids	Monoterpenoids		C20H32	2.6834	0.0171903	-1.31488	0.401959	100299	249526
299.077	neg	4-{hydroxy[(3,4,5,6-tetrahydroxyoxan-2-yl)methoxy]methylidene}cyclohexa-2,5-dien-1-one	Organooxygen compounds	Carbonyl compounds		C13H16O8	2.66897	0.003153	2.19549	4.58045	176772	38592.7
384.115	pos	Succinyladenosine	Purine nucleosides	Unclassified		C14H17N5O8	2.63405	0.0129184	-0.900727	0.535617	162883	304103
399.094	neg	Isobiflorin	Organooxygen compounds	Carbohydrates and carbohydrate conjugates		C16H18O9	2.53403	0.00147045	4.04629	16.5217	130322	7887.92
308.295	pos	(-)-Dilophol	Prenol lipids	Isoprenoids		C20H34O	2.43683	0.00837177	-0.916805	0.529681	133755	252520
471.268	pos	beta-Citraurin	Prenol lipids	Triterpenoids		C30H40O2	2.43108	0.041495	-0.849793	0.554864	164364	296224
298.274	pos	Mangiferic acid	Fatty Acyls	Lineolic acids and derivatives		C18H32O2	2.40994	0.0361882	-0.958755	0.514501	135665	263683
226.071	pos	6,8-dihydroxy-7-methoxy-2H-chromen-2-one	Coumarins and derivatives	Hydroxycoumarins		C10H8O5	2.40289	0.0350612	0.725793	1.65381	320545	193822
325.125	neg	S-(2-carboxypropyl)-Cysteamine	Carboxylic acids and derivatives	Amino acids, peptides, and analogues		C6H13NO2S	2.39814	0.00340363	-1.17271	0.443588	88589.9	199712
377.143	neg	Glycylglycylglycine	Carboxylic acids and derivatives	Amino acids, peptides, and analogues		C6H11N3O4	2.36823	0.00251591	-1.00361	0.498749	106610	213755
344.04	neg	8-Oxo-dGMP	Purine nucleotides	Purine deoxyribonucleotides		C10H14N5O8P	2.33907	0.00103375	-2.68662	0.155327	19060.9	122715
723.179	neg	Apigenin 7-(4'',6''-diacetylalloside)-4'-alloside	Polyketides	Flavonoids		C31H34O17	2.32014	0.026651	0.805693	1.74799	270891	154973
228.232	pos	Myristamide	Fatty Acyls	Fatty amides		C14H29NO	2.29391	0.0156996	-0.844251	0.557	136674	245376
808.486	neg	Mycobactin S	Unclassified	Unclassified		C44H69N5O10	2.28703	0.00469469	-1.02989	0.489749	97401.1	198880
995.56	neg	Quinquenoside I	Prenol lipids	Triterpenoids		C52H86O19	2.2692	0.0280476	-0.545695	0.685061	237647	346899
385.115	neg	1-O-Sinapoylglucose	Cinnamic acids and derivatives	Hydroxycinnamic acids and derivatives		C17H22O10	2.23831	0.00886359	1.25801	2.39166	173186	72412.4
925.518	neg	Oleanolic acid 3-[rhamnosyl-(1->4)-glucosyl-(1->6)-glucoside]	Prenol lipids	Terpene glycosides		C48H78O17	2.21982	0.000295807	-1.77461	0.292274	37927.1	129766
323.306	pos	Clavepictine B	Sphingolipids	Sphingoid bases		C20H35NO	2.13799	0.00796993	-0.849778	0.55487	113096	203825
309.206	pos	ent-16-J1-PhytoP	Fatty Acyls	Octadecanoids		C18H28O4	2.11757	0.0463446	0.778216	1.71501	242078	141152
280.264	pos	6-[3]-ladderane-1-hexanol	Fatty Acyls	Fatty alcohols		C18H30O	2.08107	0.0298715	-1.0125	0.495686	92052.6	185707
362.051	neg	Guanidylic acid (guanosine monophosphate)	Unclassified	Unclassified		C10H14N5O8P	2.07137	0.000489241	-1.53991	0.343907	42068.2	122324
226.217	pos	2-Cyclotetradecen-1-one	Organooxygen compounds	Carbonyl compounds		C14H24O	2.00711	0.00189513	-1.07007	0.476295	69835.4	146622
322.093	neg	Diethylpropion(metabolite VIII-glucuronide)	Unclassified	Unclassified		C15H19NO8	1.99265	0.00387267	1.93887	3.83407	104755	27322.2
198.185	pos	cis-Quinceoxepane	Oxepanes	Unclassified		C12H20O	1.97221	0.00363399	-0.990765	0.503211	76800.1	152620
251.031	pos	4-Hydroxymethyl-3-methoxyphenoxyacetic acid	Unclassified	Unclassified		C10H12O5	1.96683	0.00208648	-1.10292	0.465573	63779.6	136992
763.465	neg	Ginsenoside La	Prenol lipids	Triterpenoids		C42H70O13	1.95351	0.000481702	-2.1046	0.232516	21625.1	93004.7
919.606	neg	Fucoxanthinol 3-stearidonate	Prenol lipids	Isoprenoids		C58H82O6	1.91267	9.02284e-08	-6.46603	0.0113118	769.573	68032.8
508.154	pos	Fluoxetine glucuronide	Organooxygen compounds	Carbohydrates and carbohydrate conjugates		C23H26F3NO7	1.89281	0.036097	0.889338	1.85233	170538	92066.9
390.173	pos	Diphemanil Methylsulfate	Unclassified	Unclassified		C21H27NO4S	1.87974	0.0218418	1.01267	2.01764	147523	73116.8
341.139	pos	5,7-Dihydroxy-8-C-(4-hydroxy-3-methyl-2-butenyl)flavanone	Unclassified	Unclassified		C20H20O5	1.86874	0.00313537	2.3219	4.99991	84441.6	16888.6
519.188	neg	(7'S,8'S)-4,7'-Epoxy-3,8'-bilign-7-ene-3',5-dimethoxy-4',9,9'-triol 4'-glucoside	2-arylbenzofuran flavonoids	Unclassified		C26H32O11	1.86256	0.0241005	0.829387	1.77693	169766	95538.6
617.326	pos	Lys-Gln-Ala-Gly-Asp-Val	Unclassified	Unclassified		C25H44N8O10	1.85185	0.0386913	36.8215	1.21441e+11	75853.5	6.24611e-07
397.165	pos	Laxiflorin	Polyketides	Flavonoids		C23H26O7	1.85155	0.00568526	1.92498	3.79733	91532.8	24104.5
315.073	neg	Phenylglucuronide	Organooxygen compounds	Carbohydrates and carbohydrate conjugates		C12H14O7	1.82551	0.00136123	6.44121	86.8953	64222.2	739.076
939.479	neg	Brevetoxin B	Unclassified	Unclassified		C50H70O14	1.80305	0.00314503	-1.07723	0.473936	56404.4	119012
341.03	neg	Medicagol	Isoflavonoids	Coumestans		C16H8O6	1.8018	0.00686635	-0.728173	0.603668	96795.5	160346
939.515	neg	Chlorophyll d	Tetrapyrroles and derivatives	Chlorins		C54H70MgN4O6	1.76891	0.00372897	-1.10139	0.466069	52823.2	113338
583.204	neg	Diosbulbinoside F	Prenol lipids	Terpene glycosides		C26H34O12	1.76642	0.00286152	2.59003	6.02109	72464.1	12035
192.142	pos	Hexanethioic acid S-propyl ester	Fatty Acyls	Fatty acyl thioesters		C9H18OS	1.74911	0.0142463	1.13679	2.19891	114955	52278.3
839.481	neg	Hebevinoside III	Steroids and steroid derivatives	Steroidal glycosides		C43H70O13	1.74766	0.00716557	-0.705838	0.613086	95543.4	155840
543.208	pos	EI-1511-5	Fatty Acyls	Fatty amides		C29H32N2O7	1.73797	0.0229985	0.968388	1.95665	130740	66818.4
827.424	neg	PHODA-PI	Glycerophospholipids	Oxidized glycerophospholipids		C37H67O15P	1.72939	0.00252982	2.72409	6.60743	67957.4	10285
506.208	pos	beta-D-Glc-(1->4)-alpha-L-Rha-(1->3)-beta-D-Glc	Unclassified	Unclassified		C18H32O15	1.7252	0.0105433	-1.48257	0.35785	33525.5	93685.9
198.185	pos	12-amino-dodecanoic acid	Fatty Acyls	Fatty Acids and Conjugates		C12H25NO2	1.71899	0.00248176	-0.888544	0.540159	66259.6	122667
476.109	neg	8-Methylthiooctyl glucosinolate	Unclassified	Unclassified		C16H31NO9S3	1.692	0.0244212	-0.905954	0.53368	69413.8	130066
835.645	neg	Isofucosterol 3-O-[6-O-(9,12-Octadecadienoyl)-b-D-glucopyranoside]	Naphthalenes	Naphthalene sulfonic acids and derivatives		C53H88O7	1.67774	0.000541055	-6.80059	0.00897051	479.446	53446.9
557.18	neg	10S,11R-epoxy-punaglandin 3	Fatty Acyls	Eicosanoids		C25H33ClO9	1.67433	0.00251021	3.01616	8.09013	61697.3	7626.24
567.209	neg	Isolariciresinol 9-O-beta-D-glucoside	Lignan glycosides	Unclassified		C26H34O11	1.67098	0.00363659	2.0256	4.07162	72099.8	17707.9
859.484	neg	Hebevinoside VIII	Steroids and steroid derivatives	Steroidal glycosides		C47H74O15	1.66681	0.00467524	-1.12283	0.459191	45826.8	99799
501.126	neg	3,4,5-trihydroxy-6-{4-[(1E)-3-oxo-3-[(3,4,5,6-tetrahydroxyoxan-2-yl)methoxy]prop-1-en-1-yl]phenoxy}oxane-2-carboxylic acid	Organooxygen compounds	Carbohydrates and carbohydrate conjugates		C21H26O14	1.6534	0.00716126	1.51386	2.85572	83763.6	29331.8
240.232	pos	Humulol	Prenol lipids	Sesquiterpenoids		C15H26O	1.64392	0.00760423	-1.03648	0.487517	51050.9	104716
212.201	pos	13-amino-tridecanoic acid	Fatty Acyls	Fatty Acids and Conjugates		C13H27NO2	1.63012	0.00174305	-0.919505	0.52869	56521.7	106909
245.043	neg	Potassium 2-(1'-ethoxy) ethoxypropanoate	Unclassified	Unclassified		C7H13KO4	1.62926	0.00124086	-1.10861	0.46374	43243.3	93249.2
308.134	pos	2-O-alpha-D-Galactopyranosyl-1-deoxynojirimycin	Organooxygen compounds	Carbohydrates and carbohydrate conjugates		C12H23NO9	1.60549	0.00140695	8.35125	326.571	49280.8	150.904
365.269	pos	Ciprostene	Unclassified	Unclassified		C22H36O4	1.60085	0.0421801	-0.570293	0.67348	117330	174214
401.109	neg	3,4,5-trihydroxy-6-[5-hydroxy-2-methoxy-4-(prop-2-en-1-yl)phenoxy]oxane-2-carboxylic acid	Cinnamic acids and derivatives	Hydroxycinnamic acids and derivatives		C16H20O9	1.59053	0.00275378	2.40128	5.2827	60323.5	11419.1
160.076	pos	5-[2H-Pyrrol-4-(3H)-ylidenemethyl]-2-furanmethanol	Heteroaromatic compounds	Unclassified		C10H11NO2	1.58743	0.0150779	0.972379	1.96207	105692	53867.3
353.143	neg	O-Ureidohomoserine	Carboxylic acids and derivatives	Amino acids, peptides, and analogues		C5H11N3O4	1.56209	0.00260923	-1.20223	0.434604	35841	82468.2
568.276	pos	LysoPE(22:4(7Z,10Z,13Z,16Z)/0:0)	Glycerophospholipids	Glycerophosphoethanolamines		C27H48NO7P	1.56172	0.00242039	3.07652	8.43578	53208.9	6307.53
160.076	pos	1,2-Dehydrosalsolinol	Dihydroisoquinolines	Unclassified		C10H11NO2	1.55641	0.00648204	1.35979	2.56648	78533.3	30599.6
261.221	pos	17-octadecen-9-ynoic acid	Fatty Acyls	Fatty Acids and Conjugates		C18H30O2	1.55594	0.0453599	-1.03515	0.487966	52189.2	106952
956.305	neg	Pentaglutamyl folate	Carboxylic acids and derivatives	Amino acids, peptides, and analogues		C39H47N11O18	1.54715	0.00405605	-1.08217	0.472318	41363.5	87575.4
330.071	neg	Ulifloxacin	Unclassified	Unclassified		C16H16FN3O3S	1.54702	0.00190782	-1.12244	0.459315	38428.9	83665.7
823.486	neg	Vinaginsenoside R1	Prenol lipids	Terpene glycosides		C44H74O15	1.54626	0.00927814	-0.779466	0.582582	66464.7	114086
651.275	neg	Trandolapril glucuronide	Unclassified	Unclassified		C30H42N2O11	1.54548	0.00156733	5.72196	52.7815	46494.7	880.889
160.076	pos	6-Methoxyquinoline	Unclassified	Unclassified		C10H9NO	1.53185	0.00285225	1.95	3.86375	61142.5	15824.7
325.237	pos	AVOCADYNONE ACETATE	Unclassified	Unclassified		C19H32O4	1.52652	0.0224191	-1.72895	0.301672	21309	70636.5
875.465	neg	(3b,16a,20R)-3,16,20,22,25-Pentahydroxy-5-cucurbiten-11-one 3-[glucosyl-(1->6)-glucoside]	Steroids and steroid derivatives	Steroidal glycosides		C42H70O16	1.52215	0.00425891	-0.954345	0.516076	47947.4	92907.6
158.118	pos	Alepramic acid	Fatty Acyls	Fatty Acids and Conjugates		C8H12O2	1.52043	0.000115444	-1.54375	0.342994	22311	65047.7
293.129	pos	(±)-Blebbistatin	Unclassified	Unclassified		C18H16N2O2	1.51744	0.012572	1.57861	2.98682	70477.2	23596
463.146	neg	D-Camphorsulfonic acid	Unclassified	Unclassified		C10H16O4S	1.51252	0.0266524	-0.769903	0.586457	68280.8	116429
329.087	neg	p-Cresol glucuronide	Organooxygen compounds	Carbohydrates and carbohydrate conjugates		C13H16O7	1.50994	0.00223539	-1.12681	0.457927	36534.7	79782.9
284.099	neg	N-Gluconyl ethanolamine	Organonitrogen compounds	Amines		C8H17NO7	1.50712	0.0134882	-0.906401	0.533514	52971.4	99287.6
281.051	pos	Streptamine phosphate	Unclassified	Unclassified		C6H15N2O7P	1.49674	0.046924	-1.60069	0.329719	24522.1	74372.8
188.111	pos	Molinate	Unclassified	Unclassified		C9H17NOS	1.48729	0.0474956	-0.40876	0.75327	150482	199772
777.444	neg	Saponin E	Prenol lipids	Terpene glycosides		C42H68O14	1.47104	0.00584377	-0.714645	0.609355	66245.4	108714
307.083	pos	N,N'-Diacetylbenzidine	Unclassified	Unclassified		C16H16N2O2	1.45707	0.0165157	-0.817375	0.567473	56676.2	99874.7
685.381	neg	2-{4-[(1E)-1,2-diphenylbut-1-en-1-yl]phenoxy}ethan-1-amine	Stilbenes	Unclassified		C24H25NO	1.43704	0.00323503	-1.11375	0.462091	34212.5	74038.3
537.198	neg	Glaucarubolone 15-O-beta-D-glucopyranoside	Prenol lipids	Terpene lactones		C26H36O13	1.43487	0.00268985	2.53786	5.80727	48053.4	8274.69
839.481	neg	Hebevinoside XII	Prenol lipids	Sesquiterpenoids		C43H70O13	1.42982	0.012791	-0.585638	0.666355	82858.7	124346
231.073	pos	4-Hydroxylamino-2,6-dinitrotoluene	Unclassified	Unclassified		C7H7N3O5	1.41526	0.0303284	1.14676	2.21416	78811	35594
276.988	neg	2-C-Methyl-D-erythritol 2,4-cyclodiphosphate	Unclassified	Unclassified		C5H12O9P2	1.41397	1.06353e-05	-3.20062	0.108772	4486.28	41244.8
342.337	pos	3-Methyl-3-butenyl hexadecanoate	Fatty Acyls	Fatty esters		C21H40O2	1.3984	0.0257361	-1.02354	0.491909	40468.8	82268.8
210.185	pos	(E)-5,8-Megastigmadien-4-one	Organooxygen compounds	Carbonyl compounds		C13H20O	1.38777	0.0366747	-1.39246	0.380916	26227	68852.4
184.17	pos	Dihydrojasmone	Organooxygen compounds	Carbonyl compounds		C11H18O	1.38743	0.00286624	-0.884917	0.541519	43633	80575.2
600.194	neg	Tiapamil	Unclassified	Unclassified		C26H37NO8S2	1.3836	0.00292464	2.7878	6.90575	43335.3	6275.25
415.198	neg	5-Megastigmen-7-yne-3,9-diol 9-glucoside	Fatty Acyls	Fatty acyl glycosides		C19H30O7	1.3823	0.0157439	-0.602198	0.65875	74941.5	113763
399.122	pos	Methyl acrylate-divinylbenzene, completely hydrolyzed, copolymer	Pyridines and derivatives	Pyridyltriazoles		C18H18N6O3S	1.38215	0.0138862	1.03253	2.04561	76642.8	37466.9
355.103	pos	Scopolin	Unclassified	Unclassified		C16H18O9	1.37532	0.00139701	7.69284	206.907	36207.7	174.995
346.009	pos	N-(6-Oxo-6H-dibenzo[b,d]pyran-3-yl)-2,2,2-trifluoroacetamide	Unclassified	Unclassified		C15H8F3NO3	1.36967	0.00496575	1.82223	3.53627	51359.5	14523.6
565.194	neg	6-{[10-butanoyl-3-hydroxy-6-(3-hydroxypropyl)-2,2-dimethyl-8-oxo-2H,3H,4H,8H-pyrano[3,2-g]chromen-5-yl]oxy}-3,4,5-trihydroxyoxane-2-carboxylic acid	Coumarins and derivatives	Pyranocoumarins		C27H34O13	1.36611	0.00421268	2.00884	4.02459	48607.2	12077.5
118.065	pos	2-Acetyl-4-methylpyridine	Organooxygen compounds	Carbonyl compounds		C8H9NO	1.36218	0.00146872	-0.991491	0.502958	35803.6	71186.1
269.176	neg	5,8-tetradecadienoic acid	Fatty Acyls	Fatty acids and conjugates		C14H24O2	1.35279	0.0100974	-0.635736	0.643612	65968.8	102498
299.187	neg	8-Hydroxy-4(6)-lactarene-5,14-diol	Organooxygen compounds	Alcohols and polyols		C15H26O3	1.35161	0.0328636	-0.494218	0.709946	96060.2	135306
278.067	neg	N-[4'-hydroxy-(E)-cinnamoyl]-L-aspartic acid	Carboxylic acids and derivatives	Amino acids, peptides, and analogues		C13H13NO6	1.3498	0.00168405	4.42978	21.5525	36541.3	1695.45
414.059	neg	Cephaloridine	Unclassified	Unclassified		C19H17N3O4S2	1.34159	0.02092	0.891729	1.8554	82431.2	44427.8
219.102	pos	Carboxy-ibuprofen	Phenylpropanoic acids	Unclassified		C13H16O4	1.33901	0.00265166	2.3448	5.0799	43051.4	8474.85
418.207	pos	Corchoionoside B	Fatty Acyls	Fatty acyl glycosides		C19H28O9	1.33783	0.00155124	4.96814	31.3011	35275.9	1126.99
219.102	pos	(R)-Bitalin A	Benzene and substituted derivatives	Acetophenones		C13H14O3	1.32796	0.00209143	3.67636	12.7848	36709	2871.3
207.065	pos	5-(3',4',5'-Trihydroxyphenyl)-gamma-valerolactone	Phenols	Benzenetriols and derivatives		C11H12O5	1.32602	0.0053688	1.6089	3.05019	51472.9	16875.3
431.099	neg	Kaempferol 3-O-alpha-L-rhamnofuranoside	Flavonoids	Flavonoid glycosides		C21H20O10	1.31473	0.00154407	-1.53153	0.345909	17355.3	50172.8
457.207	pos	19-dimethylarsinoyl-nonadecanoic acid	Fatty Acyls	Other Fatty Acyls		C21H43AsO3	1.29777	0.00651663	1.56966	2.96835	50270.6	16935.5
239.068	pos	cis-4-Decenedioic acid	Fatty Acyls	Fatty acids and conjugates		C10H16O4	1.29631	0.0064917	-1.03246	0.488876	31313.3	64051.6
725.396	neg	Gingerglycolipid C	Glycerolipids	Glycosylglycerols		C33H60O14	1.29419	0.00343222	-1.00236	0.499182	32429.8	64965.8
755.473	neg	17-F4-NeuroP	Fatty Acyls	Docosanoids		C22H34O5	1.29412	0.0136429	-0.623553	0.649071	63149.9	97292.8
287.055	pos	3,7,8,4'-Tetrahydroxyflavone	Unclassified	Unclassified		C15H10O6	1.29402	0.0354435	-0.666058	0.630226	62471	99124.7
170.154	pos	(R)-Carvotanacetone	Prenol lipids	Monoterpenoids		C10H16O	1.29348	0.00971509	-1.38356	0.383272	20959.2	54685
355.136	neg	Mannopine	Unclassified	Unclassified		C11H22N2O8	1.2923	0.00337047	-1.9712	0.255042	11092.8	43494.1
315.072	neg	Phenol glucuronide	Organooxygen compounds	Carbohydrates and carbohydrate conjugates		C12H14O7	1.29213	0.00231835	-1.33511	0.396361	20837.9	52573.1
827.658	neg	TG(14:0/18:3(6Z,9Z,12Z)/20:5(5Z,8Z,11Z,14Z,17Z))	Glycerolipids	Triradylcglycerols		C55H90O6	1.29006	4.96434e-05	-2.73291	0.150422	5435.43	36134.4
150.058	pos	THTC	Unclassified	Unclassified		C5H8O2S	1.2897	0.0211229	-0.576997	0.670358	70032.4	104470
387.167	neg	Jasmolone glucoside	Organooxygen compounds	Carbohydrates and carbohydrate conjugates		C17H26O7	1.27058	0.00189828	3.85725	14.4927	33237.3	2293.39
549.104	neg	Chrysophanol 8-(6-galloylglucoside)	Anthracenes	Anthraquinones		C28H24O13	1.25856	0.0219242	-0.551483	0.682318	70544.7	103390
503.191	pos	Brusatol	Prenol lipids	Sesquiterpenoids		C26H32O11	1.25087	0.00141081	7.57918	191.232	29980.9	156.778
366.337	pos	(E,E)-3,7,11-Trimethyl-2,6,10-dodecatrienyl octanoate	Fatty Acyls	Fatty esters		C23H40O2	1.25077	0.0159844	-1.38848	0.381968	20006	52376
661.465	pos	Purpureacin-1	Unclassified	Unclassified		C37H66O8	1.24742	0.0212569	2.61981	6.14668	38966.9	6339.51
767.37	neg	Deltorphin C	Unclassified	Unclassified		C37H52N8O10	1.23824	0.00514231	-1.50745	0.351734	16305.1	46356.3
454.318	neg	O-[(9Z)-17-carboxyheptadec-9-enoyl]carnitine	Fatty Acyls	Fatty esters		C25H45NO6	1.23751	0.0016135	-1.55626	0.340032	15028.5	44197.5
693.131	neg	[(3,4,5-trihydroxy-6-{1,2,6-trihydroxy-5-[hydroxy(3,4,5-trihydroxyoxan-2-yl)methyl]-3-[(2E)-3-(4-hydroxyphenyl)prop-2-enoyl]-4-oxocyclohex-2-en-1-yl}oxan-2-yl)methoxy]sulfonic acid	Cinnamic acids and derivatives	Hydroxycinnamic acids and derivatives		C27H34O19S	1.22903	0.0174303	-0.691306	0.619293	50350.9	81303.8
446.152	neg	Flupenthixol sulfoxide	Unclassified	Unclassified		C23H26F3N3O2S	1.21444	0.0185437	-0.832293	0.561636	39269.3	69919.6
697.236	neg	(-)-Matairesinol 4'-[apiosyl-(1->2)-glucoside]	Lignan glycosides	Unclassified		C31H40O15	1.21366	0.00245994	2.73963	6.67897	33389.6	4999.22
382.115	neg	1H-Indol-3-ylacetyl-myo-inositol	Indoles and derivatives	Indolyl carboxylic acids and derivatives		C16H19NO7	1.20582	0.00141875	6.88414	118.122	27953.5	236.649
196.17	pos	Geijerone	Prenol lipids	Monoterpenoids		C12H18O	1.19589	0.0252506	-1.26976	0.414729	21691.9	52303.9
405.213	neg	Kiwiionoside	Prenol lipids	Terpene glycosides		C19H34O9	1.19354	0.00770008	-0.78301	0.581153	38732.6	66647.8
723.382	neg	Gingerglycolipid B	Glycerolipids	Glycosylglycerols		C33H58O14	1.18842	0.00238362	-1.23286	0.425474	20047.3	47117.6
319.144	pos	Panaxydol chlorohydrin	Halohydrins	Chlorohydrins		C17H25ClO2	1.1832	0.0060011	1.87642	3.67164	37987.1	10346.1
699.267	neg	Pentacarboxyl porphyrinogen III	Tetrapyrroles and derivatives	Porphyrins		C37H40N4O10	1.18106	0.00397423	2.07076	4.20109	35722.8	8503.22
341.139	pos	Brosimacutin D	Polyketides	Flavonoids		C20H20O5	1.17803	0.012545	1.09949	2.14279	53028.1	24747.3
565.324	neg	Histidinyl-Lysine	Phenol ethers	Anisoles		C12H21N5O3	1.17574	0.00505367	-0.777867	0.583228	37416	64153.3
346.15	pos	Ethylvanillin glucoside	Organooxygen compounds	Carbohydrates and carbohydrate conjugates		C15H20O8	1.16955	0.00374428	2.24051	4.72563	33765.6	7145.2
549.088	neg	AM630	Unclassified	Unclassified		C23H25IN2O3	1.1675	0.00678066	-3.1812	0.110246	3355.26	30434.4
234.098	pos	N-(1-Deoxy-1-fructosyl)alanine	Organooxygen compounds	Carbohydrates and carbohydrate conjugates		C9H17NO7	1.16578	0.01854	-1.13312	0.45593	23697.6	51976.5
181.122	pos	Norecasantalic acid	Prenol lipids	Monoterpenoids		C11H16O2	1.16477	0.0345433	-0.371996	0.772713	100529	130099
797.326	neg	N-Formyldemecolcine	Unclassified	Unclassified		C22H25NO6	1.15986	0.00480165	-1.17805	0.44195	20598.9	46609.2
549.183	neg	(S)-Multifidol 2-[apiosyl-(1->6)-glucoside]	Organooxygen compounds	Carbohydrates and carbohydrate conjugates		C22H32O13	1.15575	0.00229649	3.00405	8.02251	29365	3660.32
305.127	neg	α-Hydroxytrimethoprim	Unclassified	Unclassified		C14H18N4O4	1.15442	0.0489567	-0.660772	0.63254	52383.5	82814.6
681.413	neg	PG(13:0/18:4(6Z,9Z,12Z,15Z))	Glycerophospholipids	Glycerophosphoglycerols		C37H65O10P	1.15281	0.00461687	1.27468	2.41945	44118.2	18234.8
279.17	pos	Leucyl-Phenylalanine	Carboxylic acids and derivatives	Amino acids, peptides, and analogues		C15H22N2O3	1.14739	0.00261647	3.46392	11.0343	27877.9	2526.47
427.173	pos	9,13-Dihydroxy-4-megastigmen-3-one 9-glucoside	Fatty Acyls	Fatty acyl glycosides		C19H32O8	1.1404	0.00863961	1.50852	2.84518	40093	14091.6
859.484	neg	Trandolapril	Carboxylic acids and derivatives	Amino acids, peptides, and analogues		C24H34N2O5	1.13969	0.00517182	-1.7802	0.291143	10386.5	35675
118.051	neg	AMINOHYDROXYBUTYRIC ACID	Unclassified	Unclassified		C4H9NO3	1.13656	0.00815177	-1.05188	0.482339	23980.1	49716.3
147.049	neg	3-Mercapto-3-methylbutyl formate	Carboxylic acids and derivatives	Carboxylic acid derivatives		C6H12O2S	1.13407	0.0124788	-0.738151	0.599507	38618.1	64416.4
579.209	neg	(+)-7-epi-Syringaresinol 4'-glucoside	Lignan glycosides	Unclassified		C28H36O13	1.13026	0.00357574	2.40179	5.28457	30668.7	5803.45
851.517	neg	N-di-Demethyl roxithromycin	Organooxygen compounds	Carbohydrates and carbohydrate conjugates		C40H74N2O14	1.12778	0.0123977	-0.819411	0.566673	33560.2	59223.3
563.104	neg	Pelargonidin 3-(6''-malonylglucoside)	Unclassified	Unclassified		C24H22O13	1.12396	0.024207	-0.606104	0.656968	50928.4	77520.4
465.097	pos	Dalbinol	Polyketides	Flavonoids		C23H22O8	1.12215	0.00156312	35.1638	3.84917e+10	24042.4	6.24611e-07
549.284	neg	Helvolic acid	Prenol lipids	Isoprenoids		C33H44O8	1.09501	0.00488711	-1.10131	0.466093	20428.1	43828.4
615.406	neg	Crassostrea Secocarotenoid	Prenol lipids	Triterpenoids		C40H56O5	1.09431	0.00482467	-1.11174	0.462734	20134.3	43511.7
274.105	neg	Asparaginyl-Proline	Carboxylic acids and derivatives	Amino acids, peptides, and analogues		C9H15N3O4	1.08975	0.00403259	-0.812466	0.569408	30224	53079.8
329.139	neg	Fragransol B	2-arylbenzofuran flavonoids	Unclassified		C19H22O5	1.08404	0.00286582	2.73514	6.65821	26754.8	4018.32
620.121	neg	2-amino-4-({1-[(carboxymethyl)-C-hydroxycarbonimidoyl]-2-({5,11-dihydroxy-16,18-dioxo-6,8,19-trioxapentacyclo[10.7.0.0²,⁹.0³,⁷.0¹³,¹⁷]nonadeca-1(12),2(9),10,13(17)-tetraen-4-yl}sulfanyl)ethyl}-C-hydroxycarbonimidoyl)butanoic acid	Carboxylic acids and derivatives	Amino acids, peptides, and analogues		C26H27N3O13S	1.07197	0.00258048	2.73964	6.67902	26093.2	3906.74
130.065	pos	3-(2-Furanylmethyl)-1H-pyrrole	Pyrroles	Substituted pyrroles		C9H9NO	1.06961	0.0017355	1.50063	2.82967	33823.3	11953.1
388.197	pos	4-hydroxy-2,6-bis(1-methylethyl)phenyl glucuronide	Unclassified	Unclassified		C18H26O8	1.05942	0.00149018	5.89714	59.5959	21769.4	365.284
527.139	neg	Catalposide	Unclassified	Unclassified		C22H26O12	1.05682	0.0386329	-0.874014	0.545626	29229.2	53570
345.08	neg	Azaserine	Unclassified	Unclassified		C5H7N3O4	1.05553	0.0369422	-0.873773	0.545718	29470.6	54003.3
583.204	neg	Citrusin A	Lignan glycosides	Unclassified		C26H34O12	1.05371	0.00276742	2.56927	5.93509	25821	4350.57
795.447	neg	PI(18:4(6Z,9Z,12Z,15Z)/15:1(9Z))	Glycerophospholipids	Glycerophosphoinositols		C42H71O13P	1.05333	0.0155562	-0.689559	0.620043	37035.8	59731
749.205	pos	Licorice glycoside C1	Flavonoids	Flavonoid glycosides		C36H38O16	1.04891	0.0348546	-0.731416	0.602312	36257.8	60197.6
543.295	pos	Digoxigenin monodigitoxoside	Organooxygen compounds	Ethers		C29H44O8	1.04654	0.0237047	1.04726	2.06661	45078.6	21812.9
226.966	neg	5-Sulfo-1,3-benzenedicarboxylic acid	Benzene and substituted derivatives	Benzenesulfonic acids and derivatives		C8H6O7S	1.04205	0.00974885	1.22832	2.34294	38206.4	16307
598.303	neg	Mivacurium Metabolite (Isoquinolinium, 2-[3-[[(4E)-7-carboxy-1-oxo-4-heptenyl]oxy]propyl]-1,2,3,4-te	Unclassified	Unclassified		C33H45NO9	1.04177	0.00333329	2.86454	7.28304	24424.8	3353.66
127.123	pos	N-Acetylcadaverine	Carboxylic acids and derivatives	Carboxylic acid derivatives		C7H16N2O	1.04011	0.00992062	-1.12769	0.457646	18338.4	40071.1
535.182	neg	Marmesin rutinoside	Coumarins and derivatives	Furanocoumarins		C26H34O13	1.03852	0.00415215	1.96804	3.91237	28346.8	7245.43
294.953	neg	(2R)-O-Phospho-3-sulfolactate	Unclassified	Unclassified		C3H7O9PS	1.03009	0.00211966	3.1503	8.87841	22971.4	2587.33
249.087	pos	2,4,6(1H,3H,5H)-Pyrimidinetrione, 5-(2-hydroxyethyl)-5-phenyl-	Unclassified	Unclassified		C12H12N2O4	1.02616	0.00376796	2.11885	4.34348	26618.8	6128.44
323.139	pos	4-[(1E)-1,2-diphenylbut-1-en-1-yl]phenol	Stilbenes	Unclassified		C22H20O	1.02416	0.00841299	1.38557	2.61275	33981.1	13005.9
711.143	neg	(3''-Apiosyl-6''-malonyl)astragalin	Prenol lipids	Terpene glycosides		C29H30O18	1.0167	0.027866	-0.586754	0.665839	43481.8	65303.8
219.102	pos	4-hydroxy-3-methoxy-5-(3-methylbut-2-en-1-yl)benzoic acid	Benzene and substituted derivatives	Benzoic acids and derivatives		C13H16O4	1.01009	0.00234776	2.63832	6.22608	23390.6	3756.88
165.019	neg	Benzoquinoneacetic acid	Organooxygen compounds	Carbonyl compounds		C8H6O4	1.00198	0.0216086	0.45244	1.36835	78369.2	57272.7
379.158	neg	Ecabet	Prenol lipids	Diterpenoids		C20H28O5S	1.00185	0.0165163	-0.619158	0.651051	38316.3	58853

[truncated: 8 more sheets: Table S11., Table S12., Table S13., Table S14., Table S15., Table S16., Table S17., Table S18.]
